# Supplementary material for: Archaeological and molecular evidence for ancient chickens in Central Asia
Source: Nat Commun. 2024 Apr 2;15:2697. doi: 10.1038/s41467-024-46093-2 (PMC10987595; doi:10.1038/s41467-024-46093-2)
Supplement: Supplementary file 4 — Supplementary Data 1 [file 41467_2024_46093_MOESM4_ESM.xlsx]

## Sheet: SI Data 1
Number in figure	Site	Country	Age	Form of Data	Reference
1	Bash Tepa	Uzbekistan	400-200 BC	Eggshells	This study
2	Paykend I	Uzbekistan	300 BC - AD 500	Eggshells	This study
3	Panjakent (citadel)	Tajikistan	AD 500-700	Eggshells	This study
4	Panjakent (main city)	Tajikistan	AD 700-750	Eggshells	This study
5	Kafir-Kala	Uzbekistan	AD 700-900	Eggshells	This study
6	Ming Tepa	Uzbekistan	AD 700-800	Eggshells	This study
7	Sanjar-Shah	Tajikistan	AD 700-900	Eggshells	This study
8	Bukhara	Uzbekistan	AD 900-1100	Eggshells	This study
9	Kuk-Tosh	Tajikistan	AD 900-1200	Eggshells	This study
10	Afrasiab	Uzbekistan	AD 1000-1200	Eggshells	This study
11	Paykend 2	Uzbekistan	AD 1000-1200	Eggshells	This study
12	Tashbulak	Uzbekistan	AD 1000-1200	Eggshells	This study
13	Paykend 3	Uzbekistan	AD 1100-1200	Eggshells	This study
14	Kyzyltepe	Uzbekistan	600-300 BC	Zooarchaeology	Wu et al. (2017). Agro-Pastoral Strategies and Food Production on the Achaemenid Frontier in Central Asia: A Case Study of Kyrzyltepa in Southern Uzbekistan. Iran 53, 93-117.
15	Ulug Depe	Turkmenistan	1500-1000 BC	Zooarchaeology	Bendezu-Sarmiento (2012). Ulug-Depe. A forgotten city in Central Asia (MAFTUR. Mission Archéologique Franco-Turmene, MAE, CNRS).
16	Mohenjo-Daro	Pakistan	ca. 2000 BC	Zooarchaeology	West and Zhou (1988). Did chickens go North? New evidence for domestication. Journal of Archaeological Science 15, 515-533.
17	Tepe Yahya	Iran	ca. 1000 BC	Zooarchaeology	Meadow (1986) in Tepe Yahya: The Early Period (ed T.W. Beale) (Harvard University Press, Cambridge, USA).
18	Takht-e Soleyman	Iran	ca. 600-400 BC	Zooarchaeology	West and Zhou (1988). Did chickens go North? New evidence for domestication. Journal of Archaeological Science 15, 515-533.
19	Heshbon	Jordan	ca. 1200-900 BC	Zooarchaeology	LaBianca et al. (1990). Sedentarization and Nomadization: Food System Cycles at Hesban and Vicinity in Transjordan (Andrews University Press, Berrien Springs).
20	Shiloh	West Bank	Early first millennium BC	Zooarchaeology	Hellwing et al. (1993) in Shiloh: The Archaeological of a Biblical Site. Monograph Series (ed I. Finkelstein), 309-350 (Institute of Archaeology, Tel Aviv University, Tel Aviv).
21	Tel Lachish	Israel	Early first millennium BC	Zooarchaeology	Croft (2004) in The Renewed Archaeological Excavations at Lachish (1973-1994) (ed D. Ussishkin), 2254-2348 (Emery and Claire Yass Publications in Archaeology, Tel Aviv).
22	Maresha	Israel	350-200 BC	Zooarchaeology	Perry-Gal et al. (2015). Earliest economic exploitation of chicken outside East Asia: Evidence from the Hellenistic Southern Levant. PNAS 112, 9849-9854.
23	Petra	Jordan	Roman Period	Zooarchaeology	Studer (2002) in Archaeozoology of the Near East V Vol. 62 (eds H. Buitenhuis, A.M. Choyke, M. Mashkour & A.H. Al-Shiyab), 273-281 (ARC Publicaties, Groningen).
24	Tell el-Maskhuta	Egypt	ca. AD 400	Zooarchaeology	Boessneck et al. (1989) in Maadi III: The Non-Lithic Finds and the Structural Remains of the Predynastic Settlement (eds I. Rizkana & J. Seeher), 87-128 (Verlag Phillipp von Zabern, Mainz am Rhein).
25	Coptos	Egypt	150 BC - AD 300	Zooarchaeology	Redding (2003) in Excavations at Coptos (Qift) in Upper Egypt, 1987-1992. Supplemental Series (eds S.C. Herbert & A. Berlin), 205-220 (Journal of Roman Archaeology, Portsmouth).
26	Mons Claudianus	Egypt	ca. 50-100 AD	Zooarchaeology	Hamilton-Dyer (1997). The domestic fowl and other birds from the Roman site of Mons Claudianus, Egypt. International Journal of Osteoarchaeology 7, 326-329.
27	Berenike	Egypt	200-100 BC	Zooarchaeology	Sidebotham & Wendrich (1999). Berenike 1997: Report of the 1997 Excavations at Berenike and the Survey of the Egyptian Eastern Desert, Including Excavations at Shenshef (Research School CNWS, Leiden). Lentacker & Van Neer (1996). Bird Remains from Two Sites on the Red Sea Coast and some Observations on Medullary Bone. International Journal of Osteoarchaeology 6, 488-496.
28	Mezber	Ethiopia	819-755 BC	Zooarchaeology	Woldekiros & D'Andrea (2017). Early Evidence for Domestic Chickens (Gallus gallus domesticus) in the Horn of Africa. International Journal of Osteoarchaeology 27, 329-341.
29	Sagalassos	Turkey	200-100 BC	Zooarchaeology	Fuller et al. (2017). Isotopic reconstruction of human diet and animal husbandry practices during the Classical-Hellenistic, imperial, and Byzantine periods at Sagalassos, Turkey. American Journal of Physical Anthropology 149, 157-171.
30	Kassope	Greece	350-30 BC	Zooarchaeology	Friedl (1984). Tierknochenfunde aus Kassope/Griechenland (4.-1. Jh. V. Chr.). PhD thesis, Ludwich Maximilian University. Hoepfner et al. (1999) in Geschichte des Wohnens, Band I: 5000 v. Chr.-500 n. Chr., Vorgeschichte, Frühgeschichte, Antike (ed W. Hoepfner), 368-383 (Deutsche Verlgs-Anstalt, Stuttgart).
31	Forcello	Italy	600-500 BC	Zooarchaeology	Trentacoste (2014). The Etruscans and their Animals: the Zooarchaeology of Forcello di Bagnolo San Vito (Mantova). PhD thesis, University of Sheffield.
32	Cassale di Rivalta	Italy	500-400 BC	Zooarchaeology	De Grossi Mazzorin (2005) in Atti del 3° convegno nazionale di archeozoologica (eds I. Fiore, G. Malerba & S. Chilardi), 351-364 (Instituto Polografico e Zecca dello Stato, Rome).
33	San Claudio	Italy	500-400 BC	Zooarchaeology	De Grossi Mazzorin (2005) in Atti del 3° convegno nazionale di archeozoologica (eds I. Fiore, G. Malerba & S. Chilardi), 351-364 (Instituto Polografico e Zecca dello Stato, Rome).
34	Centocello (Rome)	Italy	400-200 BC	Zooarchaeology	De Grossi Mazzorin (2005) in Atti del 3° convegno nazionale di archeozoologica (eds I. Fiore, G. Malerba & S. Chilardi), 351-364 (Instituto Polografico e Zecca dello Stato, Rome).
35	Castro Marim	Portugal	450-200 BC	Zooarchaeology	Davis (2007). Mammal and Bird Remains from the Iron Age and Roman periods at Casto Marim, Algarve. Trabalhos de CIPA 107.
36	Barchin del Hoyo	Spain	320-210 BC	Zooarchaeology	Hernandez-Carrasquilla (1992). Some comments on the introduction of domestic fowl in Iberia. Archaeofauna 1, 45-53.
37	El Amarejo	Spain	300-200 BC	Zooarchaeology	Hernandez-Carrasquilla (1992). Some comments on the introduction of domestic fowl in Iberia. Archaeofauna 1, 45-53.
38	Manching	Germany	ca. 300-50/30 BC	Zooarchaeology	Boessneck et al. (1971). Die Tierknochenfunde aus dem Oppidum von Manching (Franz Steiner Verlag, Frankfurt a.M.).
39	Altenburg-Rheinau	Germany	ca. 150-15 BC	Zooarchaeology	Moser (1986). Die Tierknochenfunde aus dem latènezeitlichen Oppidum von Altenburg-Rheinau. I. Charakterisierung des Fundgutes, Pferd, Hund, Hausgeflügel und Wildtiere. PhD thesis, Ludwig Maximilian University.
40	Magdalensberg	Austria	ca. 50 BC - AD 50	Zooarchaeology	Dräger (1964). Tierknochenfunde aus der Stadt auf dem Magdalensberg bei Klagenfurt in Kärnten, I. Die Vogelknochen, Vol. 33 (Verlas des Geschichtsvereines für Kärnten, Kärnten).
41	Epfach	Germany	AD 0-450	Zooarchaeology	Boessneck (1964) in Studien zu Abodiacum-Epfach (ed J. Werner), 213-261 (C.H. Beck, Munich).
42	Mithras sanctuary, Quintana/Künzing	Germany	AD 100-200	Zooarchaeology	Von den Driesch & Pöllath (2000) in Vorträge des 18. Niederbayerischen Archäologentages (ed. K. Schmotz), 145-162 (Marie Leidorf, Rahden, Westfalen).
43	Bourges	France	500-400 BC	Zooarchaeology	Seigle (2014). Pules et coqs en Gaule durant les deux âges du Fer. Master thesis, Université Lumiere Lyon.
44	Argentomagus	France	ca. 100 BC	Zooarchaeology	Poulain-Josien (1966). Un dépotoit augustéen à Argentomagus (Saint-Marcel, Indre). Rev. Archéol. Cent. Fr. 5, 3-39.
45	Arras	France	ca. 100 BC	Zooarchaeology	Lepetz (1996). L'animal sand l'economie gallo-romaine. Rev. Archeol. De Picardie 12, 81-147.
46	Amiens	France	ca. 100 BC	Zooarchaeology	Lepetz (1996). L'animal sand l'economie gallo-romaine. Rev. Archeol. De Picardie 12, 81-147.
47	Saint-Quentin	France	ca. 100 BC	Zooarchaeology	Lepetz (1996). L'animal sand l'economie gallo-romaine. Rev. Archeol. De Picardie 12, 81-147.
48	Vieux	France	ca. 100 BC	Zooarchaeology	Lepetz (1996). L'animal sand l'economie gallo-romaine. Rev. Archeol. De Picardie 12, 81-147.
49	Beaumont-sur-Oise	France	ca. 100 BC	Zooarchaeology	Lepetz (1996). L'animal sand l'economie gallo-romaine. Rev. Archeol. De Picardie 12, 81-147.
50	Arbeia	England	AD 150-450	Zooarchaeology	Hodgson (1994) in Excavations at South Shields Roman Fort Vol. 1 (eds P. Bidwell & S. Speak) (Society of Antiquaries of Newcastle upon Tyne, Newcastle Upon Tyne).
