# Supplementary material for: Archaeological and molecular evidence for ancient chickens in Central Asia
Source: Nat Commun. 2024 Apr 2;15:2697. doi: 10.1038/s41467-024-46093-2 (PMC10987595; doi:10.1038/s41467-024-46093-2)
Supplement: Supplementary file 6 — Supplementary Data 3 [file 41467_2024_46093_MOESM6_ESM.xlsx]

## Sheet: SI Data 3
m/z	Previously reported as	Present in MALDI all	Present in MALDI CP565	Peptide sequence	PTMs	Protein	Species	Protein assession number	BLAST CHECK	Unique in Geneious
803.4	G. gallus			GDVFIPR		Nephronectin	CHICK	A0A1D5P0M5	Not unique
807.5	Aves	x		PVTVTYK		Fibronectin	CHICK	A0A3Q2TW07	Not unique
		x		ATVLYLK		Ovocalyxin-32	CHICK	Q90YI1	Not unique
809.5	Aves	x		DSAIMLK	M5-Dioxidation	Ovotransferrin	CHICK	P02789	Not unique
814.4	Aves	x		AASPLSIR		Uncharacterized protein	CHICK	Q53HW8	Not unique
		x		IDALLDR		Clusterin	CHICK	Q9YGP0	Not unique
825.3	Aves	x		APGVVGVAR		Ovocleidin-116	CHICK	F1NSM7	Not unique
832.5	Aves	x		FDEFFK		Glypican 4	PHACC	A0A669PPH99	Not unique
		x		YPYYAR		EGF like repeats and discoidin domains 3	CHICK	A0A1D5PKQ0	Not unique
		x		ALQVFVR		Nephronectin	CHICK	A0A1D5P0M5	Not unique
834.4	Aves	x		ISSAESLK		Ovalbumin	CHICK	AUD54688.1	Not unique
878.4	G. gallus		x	LAQYLDR		Hyaluronoglucosaminidase	PHACC	A0A669P9R4	Not unique
			x	TPPFGGFR		Clusterin	CHICK	Q9YGP0	Galliformes
905.5	Aves	x		WSDGTAPR	W1-Oxidation	Ovocleidin-17	CHICK	Q9PRS8	CHICK	YES
920.4	Aves	x		DSAITSVTK		Ovocleidin-116	CHICK	F1NSM7	Galliformes
		x		WSDGTAPR	W1-Dioxidation	Ovocleidin-17	CHICK	Q9PRS8	CHICK	YES
		x		TEMEHSR	M3-Dioxidation	Ovocleidin-116	CHICK	F1NSM7	Not unique
923.4	Aves	x		VMVLCNR	M2-Dioxidation; C5-Carbamidomethyl	Ovomucoid	CHICK	P01005	Not unique
925.4	Aves		x	RNSAGCLR	N2-Deamidation; C6-Carbamidomethyl/Trioxidation	Clusterin	CHICK	Q9YGP0	Not unique
			x	ISCTIANR	C3-Carbamidomethyl/Trioxidation	Fibronectin	CHICK	A0A3Q2TW07	Aves
941.5	Aves	x		LFEMTQR	M4-Oxidation; Q6-Deamidation	Clusterin	CHICK	Q9YGP0	Not unique
		x		SVIAPLVSR		Procollagen-lysine, 2-oxoglutarate 5-dioxygenase 1	CHICK	P24802	Not unique
943.4	Aves	x		GCLGFFSR	C2-Carbamidomethyl	Ovocleidin-17	CHICK	Q9PRS8	CHICK	YES
948.4	Aves	x		ISLTCVQK	C5-Carbamidomethyl	Ovotransferrin	CHICK	P20789	CHICK	YES
961.5/962.5	Aves		x	TEDPQFPK		Sulfhydryl oxidase 1	CHICK	Q8JGM4	Aves
			x	SVLFFGHR		Uncharacterized protein	BAMTH	A0A2P4T3U7	Aves
		x	x	RIVAPGGHR		Ovocleidin-116	CHICK	F1NSM7	CHICK/BAMTH	YES
971.4	Galliformes	x	x	GDSVAYGFR		Osteopontin	CHICK	P23498	Galliformes
		x	x	QELQQVVK		Nucleobindin 2	PHACC	A0A669QYN4	Not unique
997.6	G. gallus	x	x	VQQEVAPAR		Ovocleidin-116	CHICK	F1NSM7	CHICK	YES
		x	x	GMVVPEGHR	M2-Oxidation	Ovocleidin-116	CHICK	F1NSM7	CHICK/BAMTH	YES
		x	x	TGTVLFMGR	M7-Oxidation	Neuroserpin	CHICK	Q90935	Not unique
		x	x	LAMVYLGAK	M3-Dioxidation	Ovalbumin	CHICK	AUD54688.1	Aves
1007.5	Galliformes	x	x	EQFEDALR		Clusterin	CHICK	Q9YGP0	Not unique
		x	x	FQTAADQAR		Ovalbumin	CHICK	AUD54688.1	Aves
1018.5	Aves	x		WYPYYAR		EGF like repeats and discoidin domains 3	CHICK	A0A1D5PKQ0	Not unique
		x		LGGLTEMEH	M7-Dioxidation	Ovocleidin-116	CHICK	F1NSM7	CHICK
		x		RLLGSPSAW	W9-Dioxidation	Sulfhydryl oxidase 1	CHICK	A0A1D5PKQ0	Not unique
1020.6	Aves	x		CHSGSGLVGR	C1-Carbamidomethyl/Trioxidation	Clusterin	CHICK	Q9YGP0	Aves
1024.5/1025.5/1026.5	Galliformes	x	x	EAFVPPVQR	E1-Glu->pyro-Glu	Clusterin	CHICK	Q9YGP0	Galliformes
		x	x	TDAVLFFGR		Ovoalbumin	CHICK	AUD54494.1	Galliformes
1034.5	Aves	x	x	WYPYYAR	W1-Oxidation	EGF like repeats and discoidin domains 3	CHICK	A0A1D5PKQ0	Not unique
		x	x	VVSAAHCYK	C7-Carbamidomethyl	Trypsin	SUSSC	P00761
		x	x	TFAQGLAVAR		Glypican 4	PHACC	A0A669PPH99	Aves
		x	x	PGQHQILLK		Ovocleidin-116	CHICK	F1NSM7	Galliformes
		x	x	HAVVVRPEK		Ovotransferrin	CHICK	P02789	Galliformes
1042.6	G. gallus	x	x	KDQLTPSPR	Q3-Deamidation	Ovotransferrin	CHICK	P20789	Galliformes
		x	x	HSIENNEVT		Osteopontin	CHICK	P23498	Not unique
		x	x	EAFVPPVQR		Clusterin	CHICK	Q9YGP0	Galliformes
1044.5	Aves	x		TDPVQSQLR	Q7-Deamidation	Clusterin	CHICK	Q9YGP0	Galliformes
1047.5	Galliformes	x	x	YFGYTGALR		Ovotransferrin	CHICK	P20789	Galliformes
1061.6	Aves	x	x	RWSDGTAPR	W2-Oxidation	Ovocleidin-17	CHICK	Q9PRS8	CHICK	YES
		x	x	SDTFLLLPR		Uncharacterized protein	BAMTH	A0A2P4SEI1	Galliformes
1063.5	Aves	x	x	APVLSDSSCK	C9-Carbamidomethyl	Trypsin	SUSSC	P00761
		x	x	IGLHRPAGSR		Ovocleidin-17	CHICK	Q9PRS8	CHICK	YES
1088.6	Aves	x		PGGCLGFFSR	C4-Carbamidomethyl/Trioxidation	Ovocleidin-17	CHICK	Q9PRS8	CHICK	YES
		x		STDVPRDPW	W9-Oxidation	Ovocleidin-116	CHICK	F1NSM7	Galiformes
		x		GFPGADGVAGPK	P3-Oxidation	COL1A1	HUMAN	P02452	Not unique
1106.5	Aves	x		SVVDPSVYIK		Mucin-5B	CHICK	Q98UI9	Aves
1109.5	Aves	x		VTMAVGVQSGK	M3-Dioxidation; Q8-Deamidation	Ovocleidin-116	CHICK	F1NSM7	CHICK	YES
1142.6	Aves	x	x	ICHSGSGLVGR	C2-Carbamidomethyl	Clusterin	CHICK	Q9YGP0	Galliformes/Anseranes
		x	x	QVIDVLETDK	Q1-Gln->pyro-Glu	Nucleobindin 2	PHACC	A0A669QYN4	Not unique
		x	x	PEVASAPSTVGK		Ovocleidin-116	CHICK	F1NSM7	CHICK	YES
		x	x	VAIGKSTDVPR		Ovocleidin-116	CHICK	F1NSM7	CHICK	YES
1150.6	Aves	x		GDTFIGYVCK	C9-Carbamidomethyl/Trioxidation	EGF like repeats and discoidin domains 3	CHICK	A0A1D5PKQ0	Not unique
		x		DEDTGLLFLK		Hyaluronoglucosaminidase	PHACC	A0A669P9R4	Not unique
		x		TDSAITSVTKK		Ovocleidin-116	CHICK	F1NSM7	CHICK	YES
		x		MVLVNAIVFK	M1-Oxidation; N5-Deamidation	Ovalbumin	CHICK	AUD54688.1	Not unique
1152.6/1153.6/1154.6	Aves	x		HITPASKGEGR		Ovocleidin-116	CHICK	F1NSM7	Galliformes
		x		TIITGLHLER		Ovocalyxin-36	CHICK	Q53HW8	Galliformes
		x		YTTCTFFVVY	C4-Carbamidomethyl	Cystatin	CHICK	P01038	Not unique
		x		IVEGECGLTGK	C6-Carbamidomethyl/Trioxidation	lg-like domain-containing protein	CHICK	A0A140T8F5	CHICK
		x		VGGMVVPEGHR	M4-Oxidation	Ovocleidin-116	CHICK	F1NSM7	CHICK/BAMTH	YES
		x		GSTVAGGFAHLH		Ovocleidin-116	CHICK	F1NSM7	CHICK	YES
		x		YSAPANLYVR		Protein tyrosine phosphatase receptor type F	OPIHO	A0A091VJT0	Not unique
		x		RVQQEVAPAR		Ovocleidin-116	CHICK	F1NSM7	CHICK	YES
		x		THISPEDEVK		Ovocleidin-116	CHICK	F1NSM7	Galliformes
		x		QTDPVQSQLR	Q1-Gln->pyro-Glu	Clusterin	CHICK	Q9YGP0	Galliformes
		x		RVQQEVAPAR	Q3-Deamidation	Ovocleidin-116	CHICK	F1NSM7	CHICK	YES
1158.6	Aves	x		ICHSGSGLVGR	C2-Carbamidomethyl; H3-Oxidation	Clusterin	CHICK	Q9YGP0	Galliformes
		x		SCPAASPLSIR	C2-Carbamidomethyl	Ovocalyxin-36	CHICK	Q53HW8	Galliformes
		x		NVIDPPIYAR	N1-Deamidation	EGF like repeats and discoidin domains 3	CHICK	A0A1D5PKQ0	Aves
1167.4	Aves	x		DHPFLFCIK	C7-Carbamidomethyl/Trioxidation	Ovalbumin	CHICK	AUD54688.1	Not unique
1182.5	Aves	x		TVEVLDTDYK		Extracellular fatty acid-binding protein	CHICK	A0A1D5NW85	Galliformes
		x		WGPGSHLAAVR	W1-Dioxidation	Ovocleidin-17	CHICK	Q9PRS8	CHICK	YES
		x		VIPMGLIHNR	M4-Dioxidation; N9-Deamidation	Ovotransferrin	CHICK	P02789	CHICK	YES
1193.6	Aves	x		TVTMAVGVQSGK	M4-Oxidation	Ovocleidin-116	CHICK	F1NSM7	CHICK	YES
		x		VWPGAAPAPGVVG	W2-Oxidation	Ovocleidin-116	CHICK	F1NSM7	Aves
1198.6	G. gallus	x	x	TPGGCLGFFSR	C5-Carbamidomethyl	Ovocleidin-17	CHICK	Q9PRS8	CHICK	YES
		x	x	EMVGELLGYR	M2-Dioxidation	Protein tyrosine phosphatase receptor type F	OPIHO	A0A091VJT0	Aves
		x	x	REAFVPPVQR		Clusterin	CHICK	Q9YGP0	Galliformes
1209.6	Galliformes	x		VDAASVSEEFR		Ovalbumin	CHICK	AUD54688.1	Not unique
		x		TLHHGDSVTSR		Ovocleidin-116	CHICK	F1NSM7	CHICK/BAMTH	YES
		x		IIPWSWYGR	W4-Oxidation; W6-Oxidation	EGF like repeats and discoidin domains 3	CHICK	A0A1D5PKQ0	PASS - AVES
		x		TVTMAVGVQSGK	M4-Dioxidation	Ovocleidin-116	CHICK	F1NSM7	CHICK	YES
		x		VWPGAAPAPGVVG	W2-Dioxidation	Ovocleidin-116	CHICK	F1NSM7	Aves
1224.7	G. gallus	x		ARVQQEVAPAR		Ovocleidin-116	CHICK	F1NSM7	CHICK	YES
1228.6	Galliformes	x		IDALLDREQR		Clusterin	CHICK	Q9YGP0	Galliformes
		x		NGVLVDGAVTAGR		Ovocleidin-116	CHICK	F1NSM7	CHICK	YES
		x		ANKIRDLLER	N2-Deamidation	Ovotransferrin	CHICK	P02789	CHICK	YES
1239.6	Aves	x		STIITGLHLER		Uncharacterized protein	CHICK	F1P1Y2	CHICK
		x		SHITPASKGEGR		Ovocleidin-116	CHICK	F1NSM7	Galliformes
1257.6	Aves	x		GEVGTAGPERQR	Q11-Deamidation	Ovocleidin-116	CHICK	F1NSM7	Galliformes
1265.6	Aves	x		GDFETYQHIR		Uncharacterized protein	CHICK	A0A1D5PZS5	Aves
		x		ETHISPEDEVK	E1-Glu->pyro-Glu	Ovocleidin-116	CHICK	F1NSM7	Galliformes
		x		TGYLLAQVSSVK		Ovocalyxin-32	CHICK	Q90YI1	CHICK	YES
1277.7/1278.7	Aves	x		ADLSGISSAESLK		Ovalbumin-related Y-like	AMAAE	A0A0Q3Q6R9	Aves
		x		DLQFVEVSDVK		Fibronectin	CHICK	A0A3Q2TW07	Aves
		x		LGQAARPEVAPAP	Q3-Deamidation	Ovocleidin-116	CHICK	F1NSM7	Aves
1281.6	Aves	x		DPLFPDTVACR	C10-Carbamidomethyl/Trioxidation	Uncharacterized protein	BAMTH	A0A2P4SP01	Galliformes
1291.7	Aves	x		ANIQVGENDSSVG	Q4-Deamidation; Q8-Deamidation	Ovocleidin-116	CHICK	F1NSM7	Aves
		x		GATYNIIVEALK		Fibronectin	CHICK	A0A3Q2TW07	Not unique
1293.7	G. gallus	x		GFLVSCLVDHR	C6-Carbamidomethyl/Trioxidation	Golgi apparatus protein 1	CHICK	Q02391	Aves
1309.7	G. gallus	x	x	GSTVAGGFAHLHR		Ovocleidin-116	CHICK	F1NSM7	CHICK	YES
		x	x	GTEFTVNDLQGK	N7-Deamidation	Ovotransferrin	CHICK	P20789	Galliformes
		x	x	GVVGGMVVPEGHR	M6-Oxidation	Ovocleidin-116	CHICK	F1NSM7	CHICK/BAMTH	YES
		x	x	TSVTDSAITSVTK		Ovocleidin-116	CHICK	F1NSM7	CHICK	YES
		x	x	VQQEVAPARGVVG		Ovocleidin-116	CHICK	F1NSM7	CHICK	YES
		x	x	FIVLLHEIPTQ		Ovocalyxin-32	CHICK	Q90YI1	CHICK	YES
		x	x	LGEHNIDVLEGN		Trypsin	SUSSC	P00761
		x	x	NCPGQHQILLK	N1-Deamidation; C2-Carbamidomethy; Q5-Deamidation	Ovocleidin-116	CHICK	F1NSM7	Galliformes
1345.7/1346.8	Galliformes	x	x	HIATNAVLFFGR		Ovalbumin	CHICK	AUD54688.1	Not unique
1503.9	G. gallus	x		Not found in LC-MS/MS
1519.9	G. gallus	x	x	VWPGAAPAPGVVGVAR	W2-Oxidation	Ovocleidin-116	CHICK	F1NSM7	CHICK/BAMTH	YES
1523.8	Aves	x	x	YPILPEYLQCVK	Q9-Deamidation; C10-Carbamidomethyl/Trioxidation	Ovalbumin	CHICK	AUD54688.1	Not unique
		x	x	FDKLPGGDSIEAQ		Ovalbumin	CHICK	AUD54688.1	Not unique
1551.8	Aves	x	x	DERPASYFAVAVAR		Ovotransferrin	CHICK	P20789	CHICK	YES
		x	x	SAGWNIPIGTLIHR	W4-Oxidation; N5-Deamidation	Ovotransferrin	CHICK	P20789	Aves
		x	x	VWPGAAPAPGVVGVAR	W2-Dioxidation; P3-Oxidation	Ovocleidin-116	CHICK	F1NSM7	CHICK/BAMTH	YES
		x	x	SAGWNIPIGTLLHR	W4-Oxidation; N5-Deamidation	Ovotransferrin	CHICK	P20789	Aves
1734.9	G. gallus	x	x	LGQAARPEVAPAPSTGGR		Ovocleidin-116	CHICK	F1NSM7	CHICK	YES
1774.8	G. gallus	x	x	ISQAVHAAHAEINEAGR	N13-Deamidation	Ovalbumin	CHICK	AUD54688.1	Not unique
		x	x	NAVVESNGTLTLSHFGK	N7-Deamidation	Ovomucoid	CHICK	P01005	Galliformes
1808.9	Galliformes	x	x	SGHIQDYQITASSVFR		EGF like repeats and discoidin domains	CHICK	A0A1D5PKQ0	Not unique
2000.1	G. gallus	x		LGGLTEMEHSRQVEQVR	M7-Dioxidation	Ovocleidin-116	CHICK	F1NSM7	CHICK	YES
2170	Aves	x	x	AQQEVAPVPSMVVETVAPER	Q2-Deamidation; M11-Dioxidation	Ovocleidin-116	CHICK	F1NSM7	CHICK	YES

## Sheet: Key
m/z	m/z of the peptide in MALDI spectra
Previously reported as	Taxonomic identification corresponding to the peptide marker as reported in previous publications
Present in MALDI all	Peptide marker has been observed in the PMF of any of the samples identified as chicken (except CP565)
Present in MALDI CP565	Peptide marker has been observed in the PMF of CP565
Peptide sequence	Peptide sequence from the LC-MS/MS corresponding to the MALDI of the reported peptide, PTMs are underlined
PTMs	Post-translational modifications observed in the peptide sequence
Protein	Protein the peptide originates from in the Byonic analysis
Species	Species the protein sequence derives from in the Byonic analysis
Protein accession number	Accession number in NCBI/UniProt of the protein sequence in the Byonic analysis
BLAST CHECK	Taxonomic specificity of the peptide following screening using blastp
Unique in Geneious	Taxonomic specificity of the peptide following analysis of the aligned avian sequences from the protein in Geneious
