# Supplementary material for: Archaeological and molecular evidence for ancient chickens in Central Asia
Source: Nat Commun. 2024 Apr 2;15:2697. doi: 10.1038/s41467-024-46093-2 (PMC10987595; doi:10.1038/s41467-024-46093-2)
Supplement: Supplementary file 7 — Supplementary Data 4 [file 41467_2024_46093_MOESM7_ESM.xlsx]

## Sheet: Supplementary Data 4
Protein name	Species	Peptide Spectral Matches	Unique Peptide Spectral Matches	Log Probability	%COV
Ovocleidin-116 (F1NSM7)	Gallus gallus	1366	448	947.29	76.2
Ovalbumin (AUD54688.1)	Gallus gallus	289	140	248.15	70.7
Clusterin (Q9YGP0)	Gallus gallus	423	162	245.5	66.5
Ovotransferrin (P02789)	Gallus gallus	210	119	164.41	55.2
EGF like repeats and discoidin domains 3 (9A0A1D5PKQ0)	Gallus gallus	242	132	147.52	54.3
Ovocleidin-17 (Q9PRS8)	Gallus gallus	223	84	103.26	88.7
Fibronectin (A0A3Q2TW07)	Gallus gallus	87	61	86.39	18.1
Ovocalyxin-36 (Q53HW8)	Gallus gallus	75	44	73.95	30.9
Uncharacterized protein (A0A1D5PZS5)	Gallus gallus	77	54	59.69	10.5
Ovocalyxin-32 (Q90YI1)	Gallus gallus	64	44	58.01	44
Trypsin (P00761)	Sus scrofa	76	38	55.44	70.6
Uncharacterized protein (A0A2P4SUG8)	Bambusicola thoracicus	41	23	48.2	9.5
Sulfhydryl oxidase 1 (Q8JGM4)	Gallus gallus	47	34	43.07	27.9
Nucleobindin 2 (A0A669QYN4)	Phasianus colchicus	33	39	31.99	26.2
Ovomucoid (P01005)	Gallus gallus	35	27	31.33	53.3
Gastrokine 2 (A0A1D5PFM9)	Gallus gallus	40	27	27.82	45.4
Hemopexin (A0A8C2SYF9)	Coturnix japonica	32	24	25.83	24.1
Uncharacterized protein (A0A2P4T3U7)	Bambusicola thoracicus	21	17	22.88	18.1
Clusterin (A0A7L1BJB7)	Illadopsis cleaveri	31	11	19.72	5.5
Cystatin (P01038)	Gallus gallus	23	15	19.63	27.3
Uncharacterized protein (A0A2P4T1N8)	Bambusicola thoracicus	28	19	19.32	24.6
Hyaluronoglucosaminidase (A0A669P9R4)	Phasianus colchicus	119	16	18.34	10.1
Ovalbumin-related Y-like (A0A0Q3Q6R9)	Amazona aestiva	38	8	17.87	8
Golgi apparatus protein 1 (Q02391)	Gallus gallus	14	11	16.39	8.1
Serpin family F member 2 (F1NAR5)	Gallus gallus	20	14	15.94	24.7
Lysozyme C (P00698)	Gallus gallus	17	11	15.84	34.7
Osteopontin (P23498.3)	Gallus gallus	32	13	15.68	23.5
Ovalbumin-related protein Y (OVALY)	Gallus gallus	17	16	13.05	29.1
Prosaposin (A0A1D5PAE3)	Gallus gallus	18	12	12.45	19
C1q domain-containing protein (A0A2P4STU0)	Bambusicola thoracicus	6	5	11.89	7.9
Ovalbumin (AUD54771.1)	Gallus gallus	9	8	11.63	8
Chordin (A0A2PP4SXC8)	Bambusicola thoracicus	12	11	10.87	10.3
Ovalbumin (AUD54494.1)	Gallus gallus	21	7	10.51	7.8
Nephronectin (A0A1D5P0M5)	Gallus gallus	13	11	9.9	12.6
Ubiquitin A-52 (A0A8C2THV3)	Coturnix japonica	73	3	9.55	26.6
Glyican 4 (A0A669PPH99)	Phasianus colchicus	12	11	9.48	13.9
Extracellular fatty acid-binding protein (A0A1D5NW85)	Gallus gallus	12	7	9.33	27
Uncharacterized protein (A0A2P4S9I0)	Bambusicola thoracicus	7	7	9.32	5.8
Collagen alpha-1(I) (P02452)	Homo sapiens	4	4	8.68	3.5
Ig-like domain-containing protein (A0A140T8F5)	Gallus gallus	14	8	8.46	9.3
Ovotransferrin (E1BQC2)	Gallus gallus	4	5	8.17	1.6
Uncharacterized protein (A0A8C2T1E5)	Coturnix japonica	12	5	8.05	32.9
Uncharacterized protein (A0A2P4SP01)	Bambusicola thoracicus	7	5	7.62	17.2
Neuroserpin (Q90935)	Gallus gallus	5	5	7.57	9.3
Procollagen-lysine,2-oxoglutarate 5-dioxygenase 1 (PP24802)	Gallus gallus	8	6	7.5	9
Uncharacterized protein (F1PP1Y2)	Gallus gallus	4	3	7.01	3.5
Carbonic anhydrase 4 (A0A8C2YF91)	Coturnix japonica	7	7	6.69	9.5
K1C9 (keratin)	Homo sapiens	2	2	6.51	2.6
Dickkopf-related protein 3 (Q90839)	Gallus gallus	9	8	6.45	22
Uncharacterized protein ( A0A1D5PF62)	Gallus gallus	6	6	6.43	3.8
Pleiotrophin (P32760)	Gallus gallus	6	4	6.21	18.2
Cadherin-1 (P086418)	Gallus gallus	8	8	6.18	6.8
Clusterin (XP_021247725.1)	Numida meleagris	10	6	5.91	3.8
Serpin family F member 2 (A0A8C2YB24)	Coturnix japonica	3	2	5.87	2.4
Ig lambda chain C region (P20763)	Gallus gallus	3	2	5.83	19.4
Mucin-5B (Q98UI9)	Gallus gallus	6	6	5.78	2.5
ABI family member 3 binding protein (A0A663DWJ7)	Aquila chrysaetos	8	7	5.47	5.1
BPI2 domain-containing protein (A0A2P4T1T8)	Bambusicola thoracicus	7	4	5.35	6.4
Receptor-type tyrosine-protein phosphatase F (A0A091VJT0)	Opissthocomus hoazin	5	5	5.22	2.4
Uncharacterized protein (A0A2P4SCH6)	Bambusicola thoracicus	2	2	5.14	8
