# Supplementary material for: Archaeological and molecular evidence for ancient chickens in Central Asia
Source: Nat Commun. 2024 Apr 2;15:2697. doi: 10.1038/s41467-024-46093-2 (PMC10987595; doi:10.1038/s41467-024-46093-2)
Supplement: Supplementary file 8 — Supplementary Data 5 [file 41467_2024_46093_MOESM8_ESM.csv]

prot_hit_num	prot_acc	prot_desc	pep_score	pep_expect	pep_seq	pep_var_mod	BLAST Taxonomy
1	2::sp|F1NSM7|OC116_CHICK	Ovocleidin-116 OS=Gallus gallus OX=9031 PE=1 SV=1	55.45	5.20E-05	VQQEVAPAR	NA	Gallus gallus
1	2::sp|F1NSM7|OC116_CHICK	Ovocleidin-116 OS=Gallus gallus OX=9031 PE=1 SV=1	48.2	1.10E-04	VQQEVAPAR	NA	Gallus gallus
1	2::sp|F1NSM7|OC116_CHICK	Ovocleidin-116 OS=Gallus gallus OX=9031 PE=1 SV=1	55.43	1.90E-04	VQQEVAPAR	Deamidated (NQ)	Gallus gallus
1	2::sp|F1NSM7|OC116_CHICK	Ovocleidin-116 OS=Gallus gallus OX=9031 PE=1 SV=1	59.36	9.10E-05	VQQEVAPAR	Deamidated (NQ)	Gallus gallus
1	2::sp|F1NSM7|OC116_CHICK	Ovocleidin-116 OS=Gallus gallus OX=9031 PE=1 SV=1	58.79	8.10E-05	VQQEVAPAR	Deamidated (NQ)	Gallus gallus
1	2::sp|F1NSM7|OC116_CHICK	Ovocleidin-116 OS=Gallus gallus OX=9031 PE=1 SV=1	50.38	1.50E-04	VQQEVAPAR	2 Deamidated (NQ)	Gallus gallus
1	2::sp|F1NSM7|OC116_CHICK	Ovocleidin-116 OS=Gallus gallus OX=9031 PE=1 SV=1	51.32	2.40E-04	VQQEVAPAR	2 Deamidated (NQ)	Gallus gallus
1	2::sp|F1NSM7|OC116_CHICK	Ovocleidin-116 OS=Gallus gallus OX=9031 PE=1 SV=1	37.54	0.002	VQQEVAPAR	2 Deamidated (NQ)	Gallus gallus
1	2::sp|F1NSM7|OC116_CHICK	Ovocleidin-116 OS=Gallus gallus OX=9031 PE=1 SV=1	22.52	0.0077	GYPYGRQSL	NA	Phasianidae
1	2::sp|F1NSM7|OC116_CHICK	Ovocleidin-116 OS=Gallus gallus OX=9031 PE=1 SV=1	28.36	0.0022	HSLPATMTTR	Oxidation (M)	Galliformes
1	2::sp|F1NSM7|OC116_CHICK	Ovocleidin-116 OS=Gallus gallus OX=9031 PE=1 SV=1	46.35	1.40E-04	VAIGKSTDVPR	NA	Gallus gallus
1	2::sp|F1NSM7|OC116_CHICK	Ovocleidin-116 OS=Gallus gallus OX=9031 PE=1 SV=1	38.13	0.0018	VAIGKSTDVPR	NA	Gallus gallus
1	2::sp|F1NSM7|OC116_CHICK	Ovocleidin-116 OS=Gallus gallus OX=9031 PE=1 SV=1	42.1	4.40E-04	VAIGKSTDVPR	NA	Gallus gallus
1	2::sp|F1NSM7|OC116_CHICK	Ovocleidin-116 OS=Gallus gallus OX=9031 PE=1 SV=1	44.18	8.40E-04	VAIGKSTDVPR	NA	Gallus gallus
1	2::sp|F1NSM7|OC116_CHICK	Ovocleidin-116 OS=Gallus gallus OX=9031 PE=1 SV=1	51.41	1.60E-04	VAIGKSTDVPR	NA	Gallus gallus
1	2::sp|F1NSM7|OC116_CHICK	Ovocleidin-116 OS=Gallus gallus OX=9031 PE=1 SV=1	63.29	3.20E-05	VAIGKSTDVPR	NA	Gallus gallus
1	2::sp|F1NSM7|OC116_CHICK	Ovocleidin-116 OS=Gallus gallus OX=9031 PE=1 SV=1	37.18	0.0014	VAIGKSTDVPR	NA	Gallus gallus
1	2::sp|F1NSM7|OC116_CHICK	Ovocleidin-116 OS=Gallus gallus OX=9031 PE=1 SV=1	41.98	0.0023	ARVQQEVAPAR	NA	Gallus gallus
1	2::sp|F1NSM7|OC116_CHICK	Ovocleidin-116 OS=Gallus gallus OX=9031 PE=1 SV=1	56.59	2.50E-04	ARVQQEVAPAR	NA	Gallus gallus
1	2::sp|F1NSM7|OC116_CHICK	Ovocleidin-116 OS=Gallus gallus OX=9031 PE=1 SV=1	48.5	5.80E-04	ARVQQEVAPAR	Deamidated (NQ)	Gallus gallus
1	2::sp|F1NSM7|OC116_CHICK	Ovocleidin-116 OS=Gallus gallus OX=9031 PE=1 SV=1	42.5	0.0055	ARVQQEVAPAR	Deamidated (NQ)	Gallus gallus
1	2::sp|F1NSM7|OC116_CHICK	Ovocleidin-116 OS=Gallus gallus OX=9031 PE=1 SV=1	62.85	3.00E-04	ARVQQEVAPAR	Deamidated (NQ)	Gallus gallus
1	2::sp|F1NSM7|OC116_CHICK	Ovocleidin-116 OS=Gallus gallus OX=9031 PE=1 SV=1	42.51	0.0055	ARVQQEVAPAR	2 Deamidated (NQ)	Gallus gallus
1	2::sp|F1NSM7|OC116_CHICK	Ovocleidin-116 OS=Gallus gallus OX=9031 PE=1 SV=1	40.04	0.0051	ARVQQEVAPAR	2 Deamidated (NQ)	Gallus gallus
1	2::sp|F1NSM7|OC116_CHICK	Ovocleidin-116 OS=Gallus gallus OX=9031 PE=1 SV=1	72.1	2.40E-06	ARVQQEVAPAR	2 Deamidated (NQ)	Gallus gallus
1	2::sp|F1NSM7|OC116_CHICK	Ovocleidin-116 OS=Gallus gallus OX=9031 PE=1 SV=1	32.78	0.004	ARVQQEVAPAR	2 Deamidated (NQ)	Gallus gallus
1	2::sp|F1NSM7|OC116_CHICK	Ovocleidin-116 OS=Gallus gallus OX=9031 PE=1 SV=1	33.43	0.0022	LGGLTEMEHSR	Oxidation (M)	Gallus gallus
1	2::sp|F1NSM7|OC116_CHICK	Ovocleidin-116 OS=Gallus gallus OX=9031 PE=1 SV=1	35.01	0.0011	LGGLTEMEHSR	Oxidation (M)	Gallus gallus
1	2::sp|F1NSM7|OC116_CHICK	Ovocleidin-116 OS=Gallus gallus OX=9031 PE=1 SV=1	62.31	5.50E-06	LGGLTEMEHSR	Oxidation (M)	Gallus gallus
1	2::sp|F1NSM7|OC116_CHICK	Ovocleidin-116 OS=Gallus gallus OX=9031 PE=1 SV=1	41.79	1.20E-04	LGGLTEMEHSR	Oxidation (M)	Gallus gallus
1	2::sp|F1NSM7|OC116_CHICK	Ovocleidin-116 OS=Gallus gallus OX=9031 PE=1 SV=1	45.84	5.00E-05	LGGLTEMEHSR	Oxidation (M)	Gallus gallus
1	2::sp|F1NSM7|OC116_CHICK	Ovocleidin-116 OS=Gallus gallus OX=9031 PE=1 SV=1	25.8	0.004	GVVGGMVVPEGHR	Oxidation (M)	Phasianidae
1	2::sp|F1NSM7|OC116_CHICK	Ovocleidin-116 OS=Gallus gallus OX=9031 PE=1 SV=1	34.61	0.0056	GVVGGMVVPEGHR	Oxidation (M)	Phasianidae
1	2::sp|F1NSM7|OC116_CHICK	Ovocleidin-116 OS=Gallus gallus OX=9031 PE=1 SV=1	26.34	0.0034	GVVGGMVVPEGHR	Oxidation (M)	Phasianidae
1	2::sp|F1NSM7|OC116_CHICK	Ovocleidin-116 OS=Gallus gallus OX=9031 PE=1 SV=1	29.34	0.003	GVVGGMVVPEGHR	Oxidation (M)	Phasianidae
1	2::sp|F1NSM7|OC116_CHICK	Ovocleidin-116 OS=Gallus gallus OX=9031 PE=1 SV=1	66.86	1.50E-06	GVVGGMVVPEGHR	Oxidation (M)	Phasianidae
1	2::sp|F1NSM7|OC116_CHICK	Ovocleidin-116 OS=Gallus gallus OX=9031 PE=1 SV=1	38.86	4.60E-04	GVVGGMVVPEGHR	Oxidation (M)	Phasianidae
1	2::sp|F1NSM7|OC116_CHICK	Ovocleidin-116 OS=Gallus gallus OX=9031 PE=1 SV=1	34.87	5.40E-04	GVVGGMVVPEGHR	Oxidation (M)	Phasianidae
1	2::sp|F1NSM7|OC116_CHICK	Ovocleidin-116 OS=Gallus gallus OX=9031 PE=1 SV=1	27.31	0.0043	GVVGGMVVPEGHR	Oxidation (M)	Phasianidae
1	2::sp|F1NSM7|OC116_CHICK	Ovocleidin-116 OS=Gallus gallus OX=9031 PE=1 SV=1	28.29	0.0026	GVVGGMVVPEGHR	Oxidation (M)	Phasianidae
1	2::sp|F1NSM7|OC116_CHICK	Ovocleidin-116 OS=Gallus gallus OX=9031 PE=1 SV=1	44.96	6.10E-05	GVVGGMVVPEGHR	Oxidation (M)	Phasianidae
1	2::sp|F1NSM7|OC116_CHICK	Ovocleidin-116 OS=Gallus gallus OX=9031 PE=1 SV=1	56.59	2.40E-05	GSTVAGGFAHLHR	NA	Gallus gallus
1	2::sp|F1NSM7|OC116_CHICK	Ovocleidin-116 OS=Gallus gallus OX=9031 PE=1 SV=1	38.77	0.0011	GSTVAGGFAHLHR	NA	Gallus gallus
1	2::sp|F1NSM7|OC116_CHICK	Ovocleidin-116 OS=Gallus gallus OX=9031 PE=1 SV=1	42.23	1.10E-04	GSTVAGGFAHLHR	NA	Gallus gallus
1	2::sp|F1NSM7|OC116_CHICK	Ovocleidin-116 OS=Gallus gallus OX=9031 PE=1 SV=1	45.16	4.90E-04	GSTVAGGFAHLHR	NA	Gallus gallus
1	2::sp|F1NSM7|OC116_CHICK	Ovocleidin-116 OS=Gallus gallus OX=9031 PE=1 SV=1	53.7	9.20E-06	GSTVAGGFAHLHR	NA	Gallus gallus
1	2::sp|F1NSM7|OC116_CHICK	Ovocleidin-116 OS=Gallus gallus OX=9031 PE=1 SV=1	52.64	7.00E-05	GSTVAGGFAHLHR	NA	Gallus gallus
1	2::sp|F1NSM7|OC116_CHICK	Ovocleidin-116 OS=Gallus gallus OX=9031 PE=1 SV=1	33.69	0.0058	GNCPGQHQILLK	NA	Phasianidae
1	2::sp|F1NSM7|OC116_CHICK	Ovocleidin-116 OS=Gallus gallus OX=9031 PE=1 SV=1	33.92	0.0054	TQPEVASAPSTVGK	NA	Gallus gallus
1	2::sp|F1NSM7|OC116_CHICK	Ovocleidin-116 OS=Gallus gallus OX=9031 PE=1 SV=1	26.91	0.0067	TQPEVASAPSTVGK	NA	Gallus gallus
1	2::sp|F1NSM7|OC116_CHICK	Ovocleidin-116 OS=Gallus gallus OX=9031 PE=1 SV=1	55.84	8.10E-05	TQPEVASAPSTVGK	NA	Gallus gallus
1	2::sp|F1NSM7|OC116_CHICK	Ovocleidin-116 OS=Gallus gallus OX=9031 PE=1 SV=1	56.55	2.80E-05	TQPEVASAPSTVGK	NA	Gallus gallus
1	2::sp|F1NSM7|OC116_CHICK	Ovocleidin-116 OS=Gallus gallus OX=9031 PE=1 SV=1	55.04	7.00E-05	TQPEVASAPSTVGK	NA	Gallus gallus
1	2::sp|F1NSM7|OC116_CHICK	Ovocleidin-116 OS=Gallus gallus OX=9031 PE=1 SV=1	65.25	9.50E-07	TQPEVASAPSTVGK	NA	Gallus gallus
1	2::sp|F1NSM7|OC116_CHICK	Ovocleidin-116 OS=Gallus gallus OX=9031 PE=1 SV=1	30.09	0.0016	TQPEVASAPSTVGK	NA	Gallus gallus
1	2::sp|F1NSM7|OC116_CHICK	Ovocleidin-116 OS=Gallus gallus OX=9031 PE=1 SV=1	56.47	4.10E-05	TQPEVASAPSTVGK	Deamidated (NQ)	Gallus gallus
1	2::sp|F1NSM7|OC116_CHICK	Ovocleidin-116 OS=Gallus gallus OX=9031 PE=1 SV=1	55.36	3.90E-05	TQPEVASAPSTVGK	Deamidated (NQ)	Gallus gallus
1	2::sp|F1NSM7|OC116_CHICK	Ovocleidin-116 OS=Gallus gallus OX=9031 PE=1 SV=1	45.01	3.60E-04	TQPEVASAPSTVGK	Deamidated (NQ)	Gallus gallus
1	2::sp|F1NSM7|OC116_CHICK	Ovocleidin-116 OS=Gallus gallus OX=9031 PE=1 SV=1	37.17	0.0024	TQPEVASAPSTVGK	Deamidated (NQ)	Gallus gallus
1	2::sp|F1NSM7|OC116_CHICK	Ovocleidin-116 OS=Gallus gallus OX=9031 PE=1 SV=1	48.05	2.60E-04	TQPEVASAPSTVGK	Deamidated (NQ)	Gallus gallus
1	2::sp|F1NSM7|OC116_CHICK	Ovocleidin-116 OS=Gallus gallus OX=9031 PE=1 SV=1	52.81	6.70E-05	TQPEVASAPSTVGK	Deamidated (NQ)	Gallus gallus
1	2::sp|F1NSM7|OC116_CHICK	Ovocleidin-116 OS=Gallus gallus OX=9031 PE=1 SV=1	28.47	0.0021	ARTQPEVASAPSTVGK	NA	Gallus gallus
1	2::sp|F1NSM7|OC116_CHICK	Ovocleidin-116 OS=Gallus gallus OX=9031 PE=1 SV=1	41.89	1.20E-04	ARTQPEVASAPSTVGK	Deamidated (NQ)	Gallus gallus
1	2::sp|F1NSM7|OC116_CHICK	Ovocleidin-116 OS=Gallus gallus OX=9031 PE=1 SV=1	26.73	0.0042	ARTQPEVASAPSTVGK	Deamidated (NQ)	Gallus gallus
1	2::sp|F1NSM7|OC116_CHICK	Ovocleidin-116 OS=Gallus gallus OX=9031 PE=1 SV=1	21.33	0.01	ARTQPEVASAPSTVGK	Deamidated (NQ)	Gallus gallus
1	2::sp|F1NSM7|OC116_CHICK	Ovocleidin-116 OS=Gallus gallus OX=9031 PE=1 SV=1	79	2.00E-07	GQDGETHISPEDEVK	NA	Phasianidae
1	2::sp|F1NSM7|OC116_CHICK	Ovocleidin-116 OS=Gallus gallus OX=9031 PE=1 SV=1	73.21	4.60E-07	GQDGETHISPEDEVK	NA	Phasianidae
1	2::sp|F1NSM7|OC116_CHICK	Ovocleidin-116 OS=Gallus gallus OX=9031 PE=1 SV=1	80.55	5.60E-08	GQDGETHISPEDEVK	NA	Phasianidae
1	2::sp|F1NSM7|OC116_CHICK	Ovocleidin-116 OS=Gallus gallus OX=9031 PE=1 SV=1	35.38	4.80E-04	GQDGETHISPEDEVK	NA	Phasianidae
1	2::sp|F1NSM7|OC116_CHICK	Ovocleidin-116 OS=Gallus gallus OX=9031 PE=1 SV=1	36.33	3.90E-04	GQDGETHISPEDEVK	NA	Phasianidae
1	2::sp|F1NSM7|OC116_CHICK	Ovocleidin-116 OS=Gallus gallus OX=9031 PE=1 SV=1	65.87	6.70E-07	GQDGETHISPEDEVK	NA	Phasianidae
1	2::sp|F1NSM7|OC116_CHICK	Ovocleidin-116 OS=Gallus gallus OX=9031 PE=1 SV=1	41.68	1.20E-04	GQDGETHISPEDEVK	NA	Phasianidae
1	2::sp|F1NSM7|OC116_CHICK	Ovocleidin-116 OS=Gallus gallus OX=9031 PE=1 SV=1	63.9	2.00E-06	GQDGETHISPEDEVK	Deamidated (NQ)	Phasianidae
1	2::sp|F1NSM7|OC116_CHICK	Ovocleidin-116 OS=Gallus gallus OX=9031 PE=1 SV=1	61.33	8.80E-06	GQDGETHISPEDEVK	Deamidated (NQ)	Phasianidae
1	2::sp|F1NSM7|OC116_CHICK	Ovocleidin-116 OS=Gallus gallus OX=9031 PE=1 SV=1	49.48	2.30E-05	GQDGETHISPEDEVK	Deamidated (NQ)	Phasianidae
1	2::sp|F1NSM7|OC116_CHICK	Ovocleidin-116 OS=Gallus gallus OX=9031 PE=1 SV=1	69.38	4.70E-05	GQDGETHISPEDEVK	Deamidated (NQ)	Phasianidae
1	2::sp|F1NSM7|OC116_CHICK	Ovocleidin-116 OS=Gallus gallus OX=9031 PE=1 SV=1	24.49	0.005	LGQAARPEVAPAPSTGGR	NA	Gallus gallus
1	2::sp|F1NSM7|OC116_CHICK	Ovocleidin-116 OS=Gallus gallus OX=9031 PE=1 SV=1	47.96	3.20E-05	LGQAARPEVAPAPSTGGR	NA	Gallus gallus
1	2::sp|F1NSM7|OC116_CHICK	Ovocleidin-116 OS=Gallus gallus OX=9031 PE=1 SV=1	26.93	0.0051	LGQAARPEVAPAPSTGGR	NA	Gallus gallus
1	2::sp|F1NSM7|OC116_CHICK	Ovocleidin-116 OS=Gallus gallus OX=9031 PE=1 SV=1	55.54	6.20E-06	LGQAARPEVAPAPSTGGR	NA	Gallus gallus
1	2::sp|F1NSM7|OC116_CHICK	Ovocleidin-116 OS=Gallus gallus OX=9031 PE=1 SV=1	41.38	1.30E-04	LGQAARPEVAPAPSTGGR	NA	Gallus gallus
1	2::sp|F1NSM7|OC116_CHICK	Ovocleidin-116 OS=Gallus gallus OX=9031 PE=1 SV=1	28.07	0.0023	LGQAARPEVAPAPSTGGR	Deamidated (NQ)	Gallus gallus
1	2::sp|F1NSM7|OC116_CHICK	Ovocleidin-116 OS=Gallus gallus OX=9031 PE=1 SV=1	42.4	0.0041	LGQAARPEVAPAPSTGGR	Deamidated (NQ)	Gallus gallus
1	2::sp|F1NSM7|OC116_CHICK	Ovocleidin-116 OS=Gallus gallus OX=9031 PE=1 SV=1	38.94	2.20E-04	AQQEVAPVPSMVVETVAPER	Oxidation (M)	Gallus gallus
1	2::sp|F1NSM7|OC116_CHICK	Ovocleidin-116 OS=Gallus gallus OX=9031 PE=1 SV=1	53.12	0.0078	AQQEVAPVPSMVVETVAPER	Deamidated (NQ); Oxidation (M)	Gallus gallus
1	2::sp|F1NSM7|OC116_CHICK	Ovocleidin-116 OS=Gallus gallus OX=9031 PE=1 SV=1	64.61	5.50E-04	AQQEVAPVPSMVVETVAPER	Deamidated (NQ); Oxidation (M)	Gallus gallus
1	2::sp|F1NSM7|OC116_CHICK	Ovocleidin-116 OS=Gallus gallus OX=9031 PE=1 SV=1	35.5	0.0032	AQQEVAPVPSMVVETVAPER	Oxidation (M)	Gallus gallus
1	2::sp|F1NSM7|OC116_CHICK	Ovocleidin-116 OS=Gallus gallus OX=9031 PE=1 SV=1	25.45	0.0055	LGQAARPEVAPAPSTGGRIVAPGGHR	NA	Gallus gallus
1	2::sp|F1NSM7|OC116_CHICK	Ovocleidin-116 OS=Gallus gallus OX=9031 PE=1 SV=1	24.9	0.0046	LGQAARPEVAPAPSTGGRIVAPGGHR	Deamidated (NQ)	Gallus gallus
2	2::NP_990231.1|Clusterin	OS=Gallus gallus	48.58	0.0062	IDALLDR	NA	Not unique
2	2::NP_990231.1|Clusterin	OS=Gallus gallus	50.32	0.0048	IDALLDR	NA	Not unique
2	2::NP_990231.1|Clusterin	OS=Gallus gallus	68.39	7.50E-05	IDALLDR	NA	Not unique
2	2::NP_990231.1|Clusterin	OS=Gallus gallus	53.48	0.0023	IDALLDR	NA	Not unique
2	2::NP_990231.1|Clusterin	OS=Gallus gallus	54.36	0.0019	IDALLDR	NA	Not unique
2	2::NP_990231.1|Clusterin	OS=Gallus gallus	54.42	0.0019	IDALLDR	NA	Not unique
2	2::NP_990231.1|Clusterin	OS=Gallus gallus	48.53	0.0072	IDALLDR	NA	Not unique
2	2::NP_990231.1|Clusterin	OS=Gallus gallus	68.8	6.80E-05	IDALLDR	NA	Not unique
2	2::NP_990231.1|Clusterin	OS=Gallus gallus	45.84	0.01	FEDLEER	NA	Not unique
2	2::NP_990231.1|Clusterin	OS=Gallus gallus	41.63	0.0099	LFEMTQR	Oxidation (M)	Not unique - mainly bacteria
2	2::NP_990231.1|Clusterin	OS=Gallus gallus	43.5	0.0051	LFEMTQR	Deamidated (NQ); Oxidation (M)	Not unique - mainly bacteria
2	2::NP_990231.1|Clusterin	OS=Gallus gallus	41.37	0.0068	EQFEDALR	NA	Not unique
2	2::NP_990231.1|Clusterin	OS=Gallus gallus	38.35	0.0078	EQFEDALR	NA	Not unique
2	2::NP_990231.1|Clusterin	OS=Gallus gallus	34.78	0.0092	EQFEDALR	NA	Not unique
2	2::NP_990231.1|Clusterin	OS=Gallus gallus	53.26	0.0017	EQFEDALR	Deamidated (NQ)	Not unique
2	2::NP_990231.1|Clusterin	OS=Gallus gallus	47.83	0.0088	QLEELLNR	Deamidated (NQ)	Not unique
2	2::NP_990231.1|Clusterin	OS=Gallus gallus	53.01	0.0037	QLEELLNR	Deamidated (NQ)	Not unique
2	2::NP_990231.1|Clusterin	OS=Gallus gallus	30.08	0.0031	EAFVPPVQR	NA	Galliformes
2	2::NP_990231.1|Clusterin	OS=Gallus gallus	32.82	0.0029	EAFVPPVQR	NA	Galliformes
2	2::NP_990231.1|Clusterin	OS=Gallus gallus	34.28	0.0016	EAFVPPVQR	NA	Galliformes
2	2::NP_990231.1|Clusterin	OS=Gallus gallus	30.68	0.0031	EAFVPPVQR	NA	Galliformes
2	2::NP_990231.1|Clusterin	OS=Gallus gallus	31.23	0.0028	EAFVPPVQR	NA	Galliformes
2	2::NP_990231.1|Clusterin	OS=Gallus gallus	58.82	6.50E-05	ICHSGSGLVGR	NA	Galliformes
2	2::NP_990231.1|Clusterin	OS=Gallus gallus	55.27	2.20E-04	ICHSGSGLVGR	NA	Galliformes
2	2::NP_990231.1|Clusterin	OS=Gallus gallus	47.44	2.90E-04	ICHSGSGLVGR	NA	Galliformes
2	2::NP_990231.1|Clusterin	OS=Gallus gallus	67.3	1.20E-05	YIDTEVENAINGVK	NA	Neognathae
2	2::NP_990231.1|Clusterin	OS=Gallus gallus	42.02	5.80E-04	YIDTEVENAINGVK	Deamidated (NQ)	Neognathae
2	2::NP_990231.1|Clusterin	OS=Gallus gallus	85.87	8.90E-09	YIDTEVENAINGVK	Deamidated (NQ)	Neognathae
2	2::NP_990231.1|Clusterin	OS=Gallus gallus	96.1	1.50E-09	YIDTEVENAINGVK	Deamidated (NQ)	Neognathae
2	2::NP_990231.1|Clusterin	OS=Gallus gallus	57.77	3.80E-06	YIDTEVENAINGVK	Deamidated (NQ)	Neognathae
2	2::NP_990231.1|Clusterin	OS=Gallus gallus	77.34	4.00E-07	YIDTEVENAINGVK	2 Deamidated (NQ)	Neognathae
2	2::NP_990231.1|Clusterin	OS=Gallus gallus	67.52	3.40E-06	YIDTEVENAINGVK	2 Deamidated (NQ)	Neognathae
2	2::NP_990231.1|Clusterin	OS=Gallus gallus	81.4	3.20E-07	YIDTEVENAINGVK	2 Deamidated (NQ)	Neognathae
2	2::NP_990231.1|Clusterin	OS=Gallus gallus	79.23	7.10E-08	YIDTEVENAINGVK	2 Deamidated (NQ)	Neognathae
2	2::NP_990231.1|Clusterin	OS=Gallus gallus	78.67	5.00E-07	YIDTEVENAINGVK	2 Deamidated (NQ)	Neognathae
2	2::NP_990231.1|Clusterin	OS=Gallus gallus	32.37	9.20E-04	YIDTEVENAINGVK	2 Deamidated (NQ)	Neognathae
2	2::NP_990231.1|Clusterin	OS=Gallus gallus	91.84	1.80E-08	YIDTEVENAINGVK	2 Deamidated (NQ)	Neognathae
2	2::NP_990231.1|Clusterin	OS=Gallus gallus	29.65	0.0022	YIDTEVENAINGVK	2 Deamidated (NQ)	Neognathae
2	2::NP_990231.1|Clusterin	OS=Gallus gallus	83.08	1.80E-07	YIDTEVENAINGVK	2 Deamidated (NQ)	Neognathae
2	2::NP_990231.1|Clusterin	OS=Gallus gallus	32.26	0.0015	YIDTEVENAINGVK	2 Deamidated (NQ)	Neognathae
2	2::NP_990231.1|Clusterin	OS=Gallus gallus	74.64	5.20E-07	YIDTEVENAINGVK	2 Deamidated (NQ)	Neognathae
2	2::NP_990231.1|Clusterin	OS=Gallus gallus	96.63	1.00E-08	YIDTEVENAINGVK	2 Deamidated (NQ)	Neognathae
2	2::NP_990231.1|Clusterin	OS=Gallus gallus	83.35	1.30E-07	YIDTEVENAINGVK	2 Deamidated (NQ)	Neognathae
2	2::NP_990231.1|Clusterin	OS=Gallus gallus	42.93	1.10E-04	YIDTEVENAINGVK	2 Deamidated (NQ)	Neognathae
2	2::NP_990231.1|Clusterin	OS=Gallus gallus	83.42	7.90E-08	YIDTEVENAINGVK	2 Deamidated (NQ)	Neognathae
2	2::NP_990231.1|Clusterin	OS=Gallus gallus	71.31	2.10E-07	YIDTEVENAINGVK	2 Deamidated (NQ)	Neognathae
2	2::NP_990231.1|Clusterin	OS=Gallus gallus	77.93	3.60E-07	YIDTEVENAINGVK	2 Deamidated (NQ)	Neognathae
2	2::NP_990231.1|Clusterin	OS=Gallus gallus	78.19	2.00E-07	YIDTEVENAINGVK	2 Deamidated (NQ)	Neognathae
2	2::NP_990231.1|Clusterin	OS=Gallus gallus	88.93	4.20E-08	YIDTEVENAINGVK	2 Deamidated (NQ)	Neognathae
2	2::NP_990231.1|Clusterin	OS=Gallus gallus	96.68	8.60E-09	YIDTEVENAINGVK	2 Deamidated (NQ)	Neognathae
2	2::NP_990231.1|Clusterin	OS=Gallus gallus	82.97	2.40E-07	YIDTEVENAINGVK	2 Deamidated (NQ)	Neognathae
2	2::NP_990231.1|Clusterin	OS=Gallus gallus	78.33	8.30E-07	YIDTEVENAINGVK	2 Deamidated (NQ)	Neognathae
2	2::NP_990231.1|Clusterin	OS=Gallus gallus	22.79	0.0073	YIDTEVENAINGVK	2 Deamidated (NQ)	Neognathae
2	2::NP_990231.1|Clusterin	OS=Gallus gallus	24.35	0.0052	YIDTEVENAINGVK	2 Deamidated (NQ)	Neognathae
2	2::NP_990231.1|Clusterin	OS=Gallus gallus	24.23	0.0053	EHQAMLHTLEETKR	Oxidation (M)	Galliformes
2	2::NP_990231.1|Clusterin	OS=Gallus gallus	23.23	0.0066	EILAVDCSQTDPVQSQLR	NA	Galliformes
2	2::NP_990231.1|Clusterin	OS=Gallus gallus	74.79	9.70E-08	EILAVDCSQTDPVQSQLR	NA	Galliformes
2	2::NP_990231.1|Clusterin	OS=Gallus gallus	71.57	1.00E-06	EILAVDCSQTDPVQSQLR	Deamidated (NQ)	Galliformes
2	2::NP_990231.1|Clusterin	OS=Gallus gallus	46.81	5.90E-05	EILAVDCSQTDPVQSQLR	Deamidated (NQ)	Galliformes
3	2::tr|A0A1D5PKQ0|A0A1D5PKQ0_CHICK	EGF like repeats and discoidin domains 3 OS=Gallus gallus OX=9031 GN=EDIL3 PE=4 SV=2	42.69	0.0025	IAYSNDGK	NA	Not unique
3	2::tr|A0A1D5PKQ0|A0A1D5PKQ0_CHICK	EGF like repeats and discoidin domains 3 OS=Gallus gallus OX=9031 GN=EDIL3 PE=4 SV=2	42.59	0.0021	IAYSNDGK	Deamidated (NQ)	Not unique
3	2::tr|A0A1D5PKQ0|A0A1D5PKQ0_CHICK	EGF like repeats and discoidin domains 3 OS=Gallus gallus OX=9031 GN=EDIL3 PE=4 SV=2	42.49	0.0012	IAYSNDGK	Deamidated (NQ)	Not unique
3	2::tr|A0A1D5PKQ0|A0A1D5PKQ0_CHICK	EGF like repeats and discoidin domains 3 OS=Gallus gallus OX=9031 GN=EDIL3 PE=4 SV=2	42.44	0.0017	IAYSNDGK	Deamidated (NQ)	Not unique
3	2::tr|A0A1D5PKQ0|A0A1D5PKQ0_CHICK	EGF like repeats and discoidin domains 3 OS=Gallus gallus OX=9031 GN=EDIL3 PE=4 SV=2	57.84	6.10E-05	VTGVITQGAK	NA	Not unique
3	2::tr|A0A1D5PKQ0|A0A1D5PKQ0_CHICK	EGF like repeats and discoidin domains 3 OS=Gallus gallus OX=9031 GN=EDIL3 PE=4 SV=2	53.1	0.0028	VTGVITQGAK	NA	Not unique
3	2::tr|A0A1D5PKQ0|A0A1D5PKQ0_CHICK	EGF like repeats and discoidin domains 3 OS=Gallus gallus OX=9031 GN=EDIL3 PE=4 SV=2	48.72	3.50E-04	VTGVITQGAK	Deamidated (NQ)	Not unique
3	2::tr|A0A1D5PKQ0|A0A1D5PKQ0_CHICK	EGF like repeats and discoidin domains 3 OS=Gallus gallus OX=9031 GN=EDIL3 PE=4 SV=2	39.77	0.0026	VTGVITQGAK	Deamidated (NQ)	Not unique
3	2::tr|A0A1D5PKQ0|A0A1D5PKQ0_CHICK	EGF like repeats and discoidin domains 3 OS=Gallus gallus OX=9031 GN=EDIL3 PE=4 SV=2	57.34	8.00E-05	VTGVITQGAK	Deamidated (NQ)	Not unique
3	2::tr|A0A1D5PKQ0|A0A1D5PKQ0_CHICK	EGF like repeats and discoidin domains 3 OS=Gallus gallus OX=9031 GN=EDIL3 PE=4 SV=2	66.4	6.30E-06	VTGVITQGAK	Deamidated (NQ)	Not unique
3	2::tr|A0A1D5PKQ0|A0A1D5PKQ0_CHICK	EGF like repeats and discoidin domains 3 OS=Gallus gallus OX=9031 GN=EDIL3 PE=4 SV=2	48.65	3.10E-04	VTGVITQGAK	Deamidated (NQ)	Not unique
3	2::tr|A0A1D5PKQ0|A0A1D5PKQ0_CHICK	EGF like repeats and discoidin domains 3 OS=Gallus gallus OX=9031 GN=EDIL3 PE=4 SV=2	36.7	0.0018	VTGVITQGAK	Deamidated (NQ)	Not unique
3	2::tr|A0A1D5PKQ0|A0A1D5PKQ0_CHICK	EGF like repeats and discoidin domains 3 OS=Gallus gallus OX=9031 GN=EDIL3 PE=4 SV=2	48.51	1.90E-04	VTGVITQGAK	Deamidated (NQ)	Not unique
3	2::tr|A0A1D5PKQ0|A0A1D5PKQ0_CHICK	EGF like repeats and discoidin domains 3 OS=Gallus gallus OX=9031 GN=EDIL3 PE=4 SV=2	50.53	0.0078	VTGIITQGAK	NA	Not unique
3	2::tr|A0A1D5PKQ0|A0A1D5PKQ0_CHICK	EGF like repeats and discoidin domains 3 OS=Gallus gallus OX=9031 GN=EDIL3 PE=4 SV=2	52.39	0.0058	VTGIITQGAK	Deamidated (NQ)	Not unique
3	2::tr|A0A1D5PKQ0|A0A1D5PKQ0_CHICK	EGF like repeats and discoidin domains 3 OS=Gallus gallus OX=9031 GN=EDIL3 PE=4 SV=2	70.74	8.20E-05	VTGIITQGAK	Deamidated (NQ)	Not unique
3	2::tr|A0A1D5PKQ0|A0A1D5PKQ0_CHICK	EGF like repeats and discoidin domains 3 OS=Gallus gallus OX=9031 GN=EDIL3 PE=4 SV=2	40.23	1.70E-04	GTNEDMVFR	Oxidation (M)	Not unique
3	2::tr|A0A1D5PKQ0|A0A1D5PKQ0_CHICK	EGF like repeats and discoidin domains 3 OS=Gallus gallus OX=9031 GN=EDIL3 PE=4 SV=2	47.25	3.70E-05	GTNEDMVFR	Deamidated (NQ); Oxidation (M)	Not unique
3	2::tr|A0A1D5PKQ0|A0A1D5PKQ0_CHICK	EGF like repeats and discoidin domains 3 OS=Gallus gallus OX=9031 GN=EDIL3 PE=4 SV=2	39.69	1.90E-04	GTNEDMVFR	Deamidated (NQ); Oxidation (M)	Not unique
3	2::tr|A0A1D5PKQ0|A0A1D5PKQ0_CHICK	EGF like repeats and discoidin domains 3 OS=Gallus gallus OX=9031 GN=EDIL3 PE=4 SV=2	39.45	5.90E-04	GTNEDMVFR	Deamidated (NQ); Oxidation (M)	Not unique
3	2::tr|A0A1D5PKQ0|A0A1D5PKQ0_CHICK	EGF like repeats and discoidin domains 3 OS=Gallus gallus OX=9031 GN=EDIL3 PE=4 SV=2	27.53	0.0026	GTNEDMVFR	Deamidated (NQ); Oxidation (M)	Not unique
3	2::tr|A0A1D5PKQ0|A0A1D5PKQ0_CHICK	EGF like repeats and discoidin domains 3 OS=Gallus gallus OX=9031 GN=EDIL3 PE=4 SV=2	42.75	0.0043	VTGVITQGAKR	Deamidated (NQ)	Not unique
3	2::tr|A0A1D5PKQ0|A0A1D5PKQ0_CHICK	EGF like repeats and discoidin domains 3 OS=Gallus gallus OX=9031 GN=EDIL3 PE=4 SV=2	52.12	3.00E-04	VTGVITQGAKR	Deamidated (NQ)	Not unique
3	2::tr|A0A1D5PKQ0|A0A1D5PKQ0_CHICK	EGF like repeats and discoidin domains 3 OS=Gallus gallus OX=9031 GN=EDIL3 PE=4 SV=2	34.7	0.01	NVIDPPIYAR	NA	Not unique
3	2::tr|A0A1D5PKQ0|A0A1D5PKQ0_CHICK	EGF like repeats and discoidin domains 3 OS=Gallus gallus OX=9031 GN=EDIL3 PE=4 SV=2	37.4	0.01	NVIDPPIYAR	Deamidated (NQ)	Not unique
3	2::tr|A0A1D5PKQ0|A0A1D5PKQ0_CHICK	EGF like repeats and discoidin domains 3 OS=Gallus gallus OX=9031 GN=EDIL3 PE=4 SV=2	26.09	0.0036	GDTFIGYVCK	NA	Not unique
3	2::tr|A0A1D5PKQ0|A0A1D5PKQ0_CHICK	EGF like repeats and discoidin domains 3 OS=Gallus gallus OX=9031 GN=EDIL3 PE=4 SV=2	22.56	0.0077	GDTFIGYVCK	NA	Not unique
3	2::tr|A0A1D5PKQ0|A0A1D5PKQ0_CHICK	EGF like repeats and discoidin domains 3 OS=Gallus gallus OX=9031 GN=EDIL3 PE=4 SV=2	47.59	3.40E-05	GDTFIGYVCK	NA	Not unique
3	2::tr|A0A1D5PKQ0|A0A1D5PKQ0_CHICK	EGF like repeats and discoidin domains 3 OS=Gallus gallus OX=9031 GN=EDIL3 PE=4 SV=2	30.08	0.0095	KNVIDPPIYAR	NA	Not unique
3	2::tr|A0A1D5PKQ0|A0A1D5PKQ0_CHICK	EGF like repeats and discoidin domains 3 OS=Gallus gallus OX=9031 GN=EDIL3 PE=4 SV=2	40.73	0.0021	KNVIDPPIYAR	Deamidated (NQ)	Not unique
3	2::tr|A0A1D5PKQ0|A0A1D5PKQ0_CHICK	EGF like repeats and discoidin domains 3 OS=Gallus gallus OX=9031 GN=EDIL3 PE=4 SV=2	51.74	2.30E-04	KNVIDPPIYAR	Deamidated (NQ)	Not unique
3	2::tr|A0A1D5PKQ0|A0A1D5PKQ0_CHICK	EGF like repeats and discoidin domains 3 OS=Gallus gallus OX=9031 GN=EDIL3 PE=4 SV=2	36.17	0.0047	VKGTNEDMVFR	Oxidation (M)	Not unique
3	2::tr|A0A1D5PKQ0|A0A1D5PKQ0_CHICK	EGF like repeats and discoidin domains 3 OS=Gallus gallus OX=9031 GN=EDIL3 PE=4 SV=2	42.84	9.60E-05	DFGHVQFVGSYK	NA	Not unique
3	2::tr|A0A1D5PKQ0|A0A1D5PKQ0_CHICK	EGF like repeats and discoidin domains 3 OS=Gallus gallus OX=9031 GN=EDIL3 PE=4 SV=2	41.31	1.30E-04	DFGHVQFVGSYK	NA	Not unique
3	2::tr|A0A1D5PKQ0|A0A1D5PKQ0_CHICK	EGF like repeats and discoidin domains 3 OS=Gallus gallus OX=9031 GN=EDIL3 PE=4 SV=2	38.27	2.60E-04	DFGHVQFVGSYK	NA	Not unique
3	2::tr|A0A1D5PKQ0|A0A1D5PKQ0_CHICK	EGF like repeats and discoidin domains 3 OS=Gallus gallus OX=9031 GN=EDIL3 PE=4 SV=2	34.05	6.90E-04	DFGHVQFVGSYK	Deamidated (NQ)	Not unique
3	2::tr|A0A1D5PKQ0|A0A1D5PKQ0_CHICK	EGF like repeats and discoidin domains 3 OS=Gallus gallus OX=9031 GN=EDIL3 PE=4 SV=2	32.9	8.20E-04	DFGHVQFVGSYK	Deamidated (NQ)	Not unique
3	2::tr|A0A1D5PKQ0|A0A1D5PKQ0_CHICK	EGF like repeats and discoidin domains 3 OS=Gallus gallus OX=9031 GN=EDIL3 PE=4 SV=2	30.02	0.0015	DFGHVQFVGSYK	Deamidated (NQ)	Not unique
3	2::tr|A0A1D5PKQ0|A0A1D5PKQ0_CHICK	EGF like repeats and discoidin domains 3 OS=Gallus gallus OX=9031 GN=EDIL3 PE=4 SV=2	37.31	3.20E-04	DFGHVQFVGSYK	Deamidated (NQ)	Not unique
3	2::tr|A0A1D5PKQ0|A0A1D5PKQ0_CHICK	EGF like repeats and discoidin domains 3 OS=Gallus gallus OX=9031 GN=EDIL3 PE=4 SV=2	52.57	1.20E-05	VFQGNFDNDTHR	2 Deamidated (NQ)	Not unique
3	2::tr|A0A1D5PKQ0|A0A1D5PKQ0_CHICK	EGF like repeats and discoidin domains 3 OS=Gallus gallus OX=9031 GN=EDIL3 PE=4 SV=2	42.24	1.10E-04	VFQGNFDNDTHR	2 Deamidated (NQ)	Not unique
3	2::tr|A0A1D5PKQ0|A0A1D5PKQ0_CHICK	EGF like repeats and discoidin domains 3 OS=Gallus gallus OX=9031 GN=EDIL3 PE=4 SV=2	58.88	3.00E-06	VFQGNFDNDTHR	2 Deamidated (NQ)	Not unique
3	2::tr|A0A1D5PKQ0|A0A1D5PKQ0_CHICK	EGF like repeats and discoidin domains 3 OS=Gallus gallus OX=9031 GN=EDIL3 PE=4 SV=2	45.89	5.00E-05	VFQGNFDNDTHR	3 Deamidated (NQ)	Not unique
3	2::tr|A0A1D5PKQ0|A0A1D5PKQ0_CHICK	EGF like repeats and discoidin domains 3 OS=Gallus gallus OX=9031 GN=EDIL3 PE=4 SV=2	32.62	8.70E-04	VFQGNFDNDTHR	3 Deamidated (NQ)	Not unique
3	2::tr|A0A1D5PKQ0|A0A1D5PKQ0_CHICK	EGF like repeats and discoidin domains 3 OS=Gallus gallus OX=9031 GN=EDIL3 PE=4 SV=2	64.18	9.60E-07	VFQGNFDNDTHR	3 Deamidated (NQ)	Not unique
3	2::tr|A0A1D5PKQ0|A0A1D5PKQ0_CHICK	EGF like repeats and discoidin domains 3 OS=Gallus gallus OX=9031 GN=EDIL3 PE=4 SV=2	53.97	8.70E-06	VFQGNFDNDTHR	3 Deamidated (NQ)	Not unique
3	2::tr|A0A1D5PKQ0|A0A1D5PKQ0_CHICK	EGF like repeats and discoidin domains 3 OS=Gallus gallus OX=9031 GN=EDIL3 PE=4 SV=2	50.77	1.70E-05	VFQGNFDNDTHR	3 Deamidated (NQ)	Not unique
3	2::tr|A0A1D5PKQ0|A0A1D5PKQ0_CHICK	EGF like repeats and discoidin domains 3 OS=Gallus gallus OX=9031 GN=EDIL3 PE=4 SV=2	42.08	1.10E-04	VFQGNFDNDTHR	3 Deamidated (NQ)	Not unique
3	2::tr|A0A1D5PKQ0|A0A1D5PKQ0_CHICK	EGF like repeats and discoidin domains 3 OS=Gallus gallus OX=9031 GN=EDIL3 PE=4 SV=2	38.81	2.30E-04	VFQGNFDNDTHR	3 Deamidated (NQ)	Not unique
3	2::tr|A0A1D5PKQ0|A0A1D5PKQ0_CHICK	EGF like repeats and discoidin domains 3 OS=Gallus gallus OX=9031 GN=EDIL3 PE=4 SV=2	25.39	0.0042	VFQGNFDNDTHR	3 Deamidated (NQ)	Not unique
3	2::tr|A0A1D5PKQ0|A0A1D5PKQ0_CHICK	EGF like repeats and discoidin domains 3 OS=Gallus gallus OX=9031 GN=EDIL3 PE=4 SV=2	49.12	2.50E-05	VFQGNFDNDTHR	3 Deamidated (NQ)	Not unique
3	2::tr|A0A1D5PKQ0|A0A1D5PKQ0_CHICK	EGF like repeats and discoidin domains 3 OS=Gallus gallus OX=9031 GN=EDIL3 PE=4 SV=2	39.51	2.00E-04	VFQGNFDNDTHR	3 Deamidated (NQ)	Not unique
3	2::tr|A0A1D5PKQ0|A0A1D5PKQ0_CHICK	EGF like repeats and discoidin domains 3 OS=Gallus gallus OX=9031 GN=EDIL3 PE=4 SV=2	27.1	0.0029	VFQGNFDNDTHRK	2 Deamidated (NQ)	Not unique
3	2::tr|A0A1D5PKQ0|A0A1D5PKQ0_CHICK	EGF like repeats and discoidin domains 3 OS=Gallus gallus OX=9031 GN=EDIL3 PE=4 SV=2	44.82	9.30E-05	SGHIQDYQITASSVFR	NA	Not unique
3	2::tr|A0A1D5PKQ0|A0A1D5PKQ0_CHICK	EGF like repeats and discoidin domains 3 OS=Gallus gallus OX=9031 GN=EDIL3 PE=4 SV=2	27.8	0.0058	SGHIQDYQITASSVFR	NA	Not unique
3	2::tr|A0A1D5PKQ0|A0A1D5PKQ0_CHICK	EGF like repeats and discoidin domains 3 OS=Gallus gallus OX=9031 GN=EDIL3 PE=4 SV=2	57.91	6.10E-06	SGHIQDYQITASSVFR	NA	Not unique
3	2::tr|A0A1D5PKQ0|A0A1D5PKQ0_CHICK	EGF like repeats and discoidin domains 3 OS=Gallus gallus OX=9031 GN=EDIL3 PE=4 SV=2	38.87	5.90E-04	SGHIQDYQITASSVFR	NA	Not unique
3	2::tr|A0A1D5PKQ0|A0A1D5PKQ0_CHICK	EGF like repeats and discoidin domains 3 OS=Gallus gallus OX=9031 GN=EDIL3 PE=4 SV=2	58.99	7.20E-06	SGHIQDYQITASSVFR	NA	Not unique
3	2::tr|A0A1D5PKQ0|A0A1D5PKQ0_CHICK	EGF like repeats and discoidin domains 3 OS=Gallus gallus OX=9031 GN=EDIL3 PE=4 SV=2	59.63	2.70E-06	SGHIQDYQITASSVFR	Deamidated (NQ)	Not unique
3	2::tr|A0A1D5PKQ0|A0A1D5PKQ0_CHICK	EGF like repeats and discoidin domains 3 OS=Gallus gallus OX=9031 GN=EDIL3 PE=4 SV=2	43.49	1.00E-04	SGHIQDYQITASSVFR	Deamidated (NQ)	Not unique
3	2::tr|A0A1D5PKQ0|A0A1D5PKQ0_CHICK	EGF like repeats and discoidin domains 3 OS=Gallus gallus OX=9031 GN=EDIL3 PE=4 SV=2	42.19	2.40E-04	SGHIQDYQITASSVFR	Deamidated (NQ)	Not unique
3	2::tr|A0A1D5PKQ0|A0A1D5PKQ0_CHICK	EGF like repeats and discoidin domains 3 OS=Gallus gallus OX=9031 GN=EDIL3 PE=4 SV=2	59.1	0.0015	SGHIQDYQITASSVFR	Deamidated (NQ)	Not unique
3	2::tr|A0A1D5PKQ0|A0A1D5PKQ0_CHICK	EGF like repeats and discoidin domains 3 OS=Gallus gallus OX=9031 GN=EDIL3 PE=4 SV=2	62.07	6.70E-04	SGHIQDYQITASSVFR	2 Deamidated (NQ)	Not unique
3	2::tr|A0A1D5PKQ0|A0A1D5PKQ0_CHICK	EGF like repeats and discoidin domains 3 OS=Gallus gallus OX=9031 GN=EDIL3 PE=4 SV=2	57.58	5.20E-06	SGHIQDYQITASSVFR	2 Deamidated (NQ)	Not unique
3	2::tr|A0A1D5PKQ0|A0A1D5PKQ0_CHICK	EGF like repeats and discoidin domains 3 OS=Gallus gallus OX=9031 GN=EDIL3 PE=4 SV=2	53.03	1.10E-05	GNVDNNTPYANSFTPPIK	NA	Not unique
3	2::tr|A0A1D5PKQ0|A0A1D5PKQ0_CHICK	EGF like repeats and discoidin domains 3 OS=Gallus gallus OX=9031 GN=EDIL3 PE=4 SV=2	68.53	1.50E-04	GNVDNNTPYANSFTPPIK	Deamidated (NQ)	Not unique
3	2::tr|A0A1D5PKQ0|A0A1D5PKQ0_CHICK	EGF like repeats and discoidin domains 3 OS=Gallus gallus OX=9031 GN=EDIL3 PE=4 SV=2	60.51	2.10E-06	GNVDNNTPYANSFTPPIK	2 Deamidated (NQ)	Not unique
3	2::tr|A0A1D5PKQ0|A0A1D5PKQ0_CHICK	EGF like repeats and discoidin domains 3 OS=Gallus gallus OX=9031 GN=EDIL3 PE=4 SV=2	25.59	0.004	GNVDNNTPYANSFTPPIK	3 Deamidated (NQ)	Not unique
3	2::tr|A0A1D5PKQ0|A0A1D5PKQ0_CHICK	EGF like repeats and discoidin domains 3 OS=Gallus gallus OX=9031 GN=EDIL3 PE=4 SV=2	30.63	0.0013	GNVDNNTPYANSFTPPIK	3 Deamidated (NQ)	Not unique
3	2::tr|A0A1D5PKQ0|A0A1D5PKQ0_CHICK	EGF like repeats and discoidin domains 3 OS=Gallus gallus OX=9031 GN=EDIL3 PE=4 SV=2	30.04	0.0015	GNVDNNTPYANSFTPPIK	3 Deamidated (NQ)	Not unique
3	2::tr|A0A1D5PKQ0|A0A1D5PKQ0_CHICK	EGF like repeats and discoidin domains 3 OS=Gallus gallus OX=9031 GN=EDIL3 PE=4 SV=2	64.94	1.70E-04	GNVDNNTPYANSFTPPIK	4 Deamidated (NQ)	Not unique
3	2::tr|A0A1D5PKQ0|A0A1D5PKQ0_CHICK	EGF like repeats and discoidin domains 3 OS=Gallus gallus OX=9031 GN=EDIL3 PE=4 SV=2	65.37	1.50E-04	GNVDNNTPYANSFTPPIK	4 Deamidated (NQ)	Not unique
3	2::tr|A0A1D5PKQ0|A0A1D5PKQ0_CHICK	EGF like repeats and discoidin domains 3 OS=Gallus gallus OX=9031 GN=EDIL3 PE=4 SV=2	30.5	0.0014	GNVDNNTPYANSFTPPIK	3 Deamidated (NQ)	Not unique
3	2::tr|A0A1D5PKQ0|A0A1D5PKQ0_CHICK	EGF like repeats and discoidin domains 3 OS=Gallus gallus OX=9031 GN=EDIL3 PE=4 SV=2	28.96	0.0019	GNVDNNTPYANSFTPPIK	4 Deamidated (NQ)	Not unique
3	2::tr|A0A1D5PKQ0|A0A1D5PKQ0_CHICK	EGF like repeats and discoidin domains 3 OS=Gallus gallus OX=9031 GN=EDIL3 PE=4 SV=2	88.03	8.90E-07	GNVDNNTPYANSFTPPIK	4 Deamidated (NQ)	Not unique
3	2::tr|A0A1D5PKQ0|A0A1D5PKQ0_CHICK	EGF like repeats and discoidin domains 3 OS=Gallus gallus OX=9031 GN=EDIL3 PE=4 SV=2	30.82	0.0013	GNVDNNTPYANSFTPPIK	4 Deamidated (NQ)	Not unique
4	2::XP_010706357.1|	LOW QUALITY PROTEIN: clusterin OS=Meleagris gallopavo	31.43	0.0026	EPFVPPVQR	NA	Hypothetical protein [Embleya scabrispora]
4	2::XP_010706357.1|	LOW QUALITY PROTEIN: clusterin OS=Meleagris gallopavo	34.03	0.0016	EPFVPPVQR	NA	Hypothetical protein [Embleya scabrispora]
4	2::XP_010706357.1|	LOW QUALITY PROTEIN: clusterin OS=Meleagris gallopavo	27.25	0.0033	EPFVPPVQR	Deamidated (NQ)	Hypothetical protein [Embleya scabrispora]
5	2::AUD54610.1|	OVA partial OS=Gallus gallus	52.86	0.0046	TQINKVVR	Deamidated (NQ)	Not unique
5	2::AUD54610.1|	OVA partial OS=Gallus gallus	69	5.20E-05	VESQTNGIIR	Deamidated (NQ)	Mostly bird, but also Achromobacter denitrificans, this is likley cross contamination
5	2::AUD54610.1|	OVA partial OS=Gallus gallus	63.32	8.00E-05	VESQTNGIIR	Deamidated (NQ)	Mostly bird, but also Achromobacter denitrificans, this is likley cross contamination
5	2::AUD54610.1|	OVA partial OS=Gallus gallus	64.38	9.30E-05	VESQTNGIIR	Deamidated (NQ)	Mostly bird, but also Achromobacter denitrificans, this is likley cross contamination
5	2::AUD54610.1|	OVA partial OS=Gallus gallus	30.9	0.0017	ADHPFLFCIK	NA	Mostly bird, but also Achromobacter denitrificans, this is likley cross contamination
5	2::AUD54610.1|	OVA partial OS=Gallus gallus	28.84	0.0054	ADHPFLFCIK	NA	Mostly bird, but also Achromobacter denitrificans, this is likley cross contamination
5	2::AUD54610.1|	OVA partial OS=Gallus gallus	25.55	0.006	HIATNAVLFFGR	NA	Mostly bird, but also Achromobacter denitrificans, this is likley cross contamination
5	2::AUD54610.1|	OVA partial OS=Gallus gallus	30.86	0.0015	HIATNAVLFFGR	NA	Mostly bird, but also Achromobacter denitrificans, this is likley cross contamination
5	2::AUD54610.1|	OVA partial OS=Gallus gallus	74.27	1.50E-07	HIATNAVLFFGR	NA	Mostly bird, but also Achromobacter denitrificans, this is likley cross contamination
5	2::AUD54610.1|	OVA partial OS=Gallus gallus	27.67	0.0035	HIATNAVLFFGR	Deamidated (NQ)	Mostly bird, but also Achromobacter denitrificans, this is likley cross contamination
5	2::AUD54610.1|	OVA partial OS=Gallus gallus	34.45	7.30E-04	HIATNAVLFFGR	Deamidated (NQ)	Mostly bird, but also Achromobacter denitrificans, this is likley cross contamination
5	2::AUD54610.1|	OVA partial OS=Gallus gallus	45.35	2.20E-04	HIATNAVLFFGR	Deamidated (NQ)	Mostly bird, but also Achromobacter denitrificans, this is likley cross contamination
5	2::AUD54610.1|	OVA partial OS=Gallus gallus	49.98	5.70E-04	HIATNAVLFFGR	Deamidated (NQ)	Mostly bird, but also Achromobacter denitrificans, this is likley cross contamination
5	2::AUD54610.1|	OVA partial OS=Gallus gallus	77.24	1.40E-06	HIATNAVLFFGR	Deamidated (NQ)	Mostly bird, but also Achromobacter denitrificans, this is likley cross contamination
5	2::AUD54610.1|	OVA partial OS=Gallus gallus	26.04	0.0037	HIATNAVLFFGR	Deamidated (NQ)	Mostly bird, but also Achromobacter denitrificans, this is likley cross contamination
5	2::AUD54610.1|	OVA partial OS=Gallus gallus	65.93	4.10E-05	HIATNAVLFFGR	Deamidated (NQ)	Mostly bird, but also Achromobacter denitrificans, this is likley cross contamination
5	2::AUD54610.1|	OVA partial OS=Gallus gallus	62.13	7.80E-05	HIATNAVLFFGR	Deamidated (NQ)	Mostly bird, but also Achromobacter denitrificans, this is likley cross contamination
5	2::AUD54610.1|	OVA partial OS=Gallus gallus	27.95	0.0029	YPILPEYLQCVK	NA	Mostly bird, but also Achromobacter denitrificans, this is likley cross contamination
5	2::AUD54610.1|	OVA partial OS=Gallus gallus	45.04	2.00E-04	YPILPEYLQCVK	Deamidated (NQ)	Mostly bird, but also Achromobacter denitrificans, this is likley cross contamination
5	2::AUD54610.1|	OVA partial OS=Gallus gallus	40.83	0.001	AFKDEDTQAMPFR	Oxidation (M)	Mostly bird, but also Achromobacter denitrificans, this is likley cross contamination
5	2::AUD54610.1|	OVA partial OS=Gallus gallus	31.42	0.0011	AFKDEDTQAMPFR	Oxidation (M)	Mostly bird, but also Achromobacter denitrificans, this is likley cross contamination
5	2::AUD54610.1|	OVA partial OS=Gallus gallus	45.22	5.70E-05	AFKDEDTQAMPFR	Deamidated (NQ); Oxidation (M)	Mostly bird, but also Achromobacter denitrificans, this is likley cross contamination
5	2::AUD54610.1|	OVA partial OS=Gallus gallus	46.31	4.50E-05	LTEWTSSNVMEER	Oxidation (M)	Mostly bird, but also Achromobacter denitrificans, this is likley cross contamination
5	2::AUD54610.1|	OVA partial OS=Gallus gallus	43.08	9.10E-05	LTEWTSSNVMEER	Deamidated (NQ); Oxidation (M)	Mostly bird, but also Achromobacter denitrificans, this is likley cross contamination
5	2::AUD54610.1|	OVA partial OS=Gallus gallus	29.04	0.0019	GGLEPINFQTAADQAR	NA	Mostly bird, but also Achromobacter denitrificans, this is likley cross contamination
5	2::AUD54610.1|	OVA partial OS=Gallus gallus	48.55	2.90E-05	GGLEPINFQTAADQAR	Deamidated (NQ)	Mostly bird, but also Achromobacter denitrificans, this is likley cross contamination
5	2::AUD54610.1|	OVA partial OS=Gallus gallus	73.35	1.50E-07	GGLEPINFQTAADQAR	Deamidated (NQ)	Mostly bird, but also Achromobacter denitrificans, this is likley cross contamination
5	2::AUD54610.1|	OVA partial OS=Gallus gallus	42.19	4.70E-04	GGLEPINFQTAADQAR	Deamidated (NQ)	Mostly bird, but also Achromobacter denitrificans, this is likley cross contamination
5	2::AUD54610.1|	OVA partial OS=Gallus gallus	54.14	0.0044	GGLEPINFQTAADQAR	Deamidated (NQ)	Mostly bird, but also Achromobacter denitrificans, this is likley cross contamination
5	2::AUD54610.1|	OVA partial OS=Gallus gallus	53.67	0.0012	GGLEPINFQTAADQAR	2 Deamidated (NQ)	Mostly bird, but also Achromobacter denitrificans, this is likley cross contamination
5	2::AUD54610.1|	OVA partial OS=Gallus gallus	79.3	1.20E-05	GGLEPINFQTAADQAR	2 Deamidated (NQ)	Mostly bird, but also Achromobacter denitrificans, this is likley cross contamination
5	2::AUD54610.1|	OVA partial OS=Gallus gallus	61.65	6.70E-04	GGLEPINFQTAADQAR	2 Deamidated (NQ)	Mostly bird, but also Achromobacter denitrificans, this is likley cross contamination
5	2::AUD54610.1|	OVA partial OS=Gallus gallus	64.76	3.20E-04	GGLEPINFQTAADQAR	2 Deamidated (NQ)	Mostly bird, but also Achromobacter denitrificans, this is likley cross contamination
5	2::AUD54610.1|	OVA partial OS=Gallus gallus	60.32	3.20E-04	GGLEPINFQTAADQAR	2 Deamidated (NQ)	Mostly bird, but also Achromobacter denitrificans, this is likley cross contamination
5	2::AUD54610.1|	OVA partial OS=Gallus gallus	50.16	0.0099	GGLEPINFQTAADQAR	2 Deamidated (NQ)	Mostly bird, but also Achromobacter denitrificans, this is likley cross contamination
5	2::AUD54610.1|	OVA partial OS=Gallus gallus	56.88	3.60E-04	GGLEPINFQTAADQAR	3 Deamidated (NQ)	Mostly bird, but also Achromobacter denitrificans, this is likley cross contamination
5	2::AUD54610.1|	OVA partial OS=Gallus gallus	60.44	7.30E-04	GGLEPINFQTAADQAR	3 Deamidated (NQ)	Mostly bird, but also Achromobacter denitrificans, this is likley cross contamination
5	2::AUD54610.1|	OVA partial OS=Gallus gallus	56.36	0.0023	GGLEPINFQTAADQAR	3 Deamidated (NQ)	Mostly bird, but also Achromobacter denitrificans, this is likley cross contamination
5	2::AUD54610.1|	OVA partial OS=Gallus gallus	41.78	1.20E-04	ISQAVHAAHAEINEAGR	NA	Mostly bird, but also Achromobacter denitrificans, this is likley cross contamination
5	2::AUD54610.1|	OVA partial OS=Gallus gallus	39.26	2.20E-04	ISQAVHAAHAEINEAGR	NA	Mostly bird, but also Achromobacter denitrificans, this is likley cross contamination
5	2::AUD54610.1|	OVA partial OS=Gallus gallus	38.86	2.30E-04	ISQAVHAAHAEINEAGR	NA	Mostly bird, but also Achromobacter denitrificans, this is likley cross contamination
5	2::AUD54610.1|	OVA partial OS=Gallus gallus	34.15	6.30E-04	ISQAVHAAHAEINEAGR	Deamidated (NQ)	Mostly bird, but also Achromobacter denitrificans, this is likley cross contamination
5	2::AUD54610.1|	OVA partial OS=Gallus gallus	45.13	9.40E-04	ISQAVHAAHAEINEAGR	Deamidated (NQ)	Mostly bird, but also Achromobacter denitrificans, this is likley cross contamination
5	2::AUD54610.1|	OVA partial OS=Gallus gallus	47.66	3.40E-05	ISQAVHAAHAEINEAGR	Deamidated (NQ)	Mostly bird, but also Achromobacter denitrificans, this is likley cross contamination
5	2::AUD54610.1|	OVA partial OS=Gallus gallus	32.75	8.50E-04	ISQAVHAAHAEINEAGR	Deamidated (NQ)	Mostly bird, but also Achromobacter denitrificans, this is likley cross contamination
5	2::AUD54610.1|	OVA partial OS=Gallus gallus	43.75	7.90E-05	ISQAVHAAHAEINEAGR	Deamidated (NQ)	Mostly bird, but also Achromobacter denitrificans, this is likley cross contamination
5	2::AUD54610.1|	OVA partial OS=Gallus gallus	45.08	7.10E-05	ISQAVHAAHAEINEAGR	Deamidated (NQ)	Mostly bird, but also Achromobacter denitrificans, this is likley cross contamination
5	2::AUD54610.1|	OVA partial OS=Gallus gallus	35.8	4.40E-04	ISQAVHAAHAEINEAGR	Deamidated (NQ)	Mostly bird, but also Achromobacter denitrificans, this is likley cross contamination
5	2::AUD54610.1|	OVA partial OS=Gallus gallus	55.13	1.10E-05	ISQAVHAAHAEINEAGR	Deamidated (NQ)	Mostly bird, but also Achromobacter denitrificans, this is likley cross contamination
5	2::AUD54610.1|	OVA partial OS=Gallus gallus	50.53	1.80E-05	ISQAVHAAHAEINEAGR	Deamidated (NQ)	Mostly bird, but also Achromobacter denitrificans, this is likley cross contamination
5	2::AUD54610.1|	OVA partial OS=Gallus gallus	62.14	1.60E-06	ISQAVHAAHAEINEAGR	Deamidated (NQ)	Mostly bird, but also Achromobacter denitrificans, this is likley cross contamination
5	2::AUD54610.1|	OVA partial OS=Gallus gallus	40.34	1.60E-04	ISQAVHAAHAEINEAGR	Deamidated (NQ)	Mostly bird, but also Achromobacter denitrificans, this is likley cross contamination
5	2::AUD54610.1|	OVA partial OS=Gallus gallus	50.23	5.30E-05	ISQAVHAAHAEINEAGR	Deamidated (NQ)	Mostly bird, but also Achromobacter denitrificans, this is likley cross contamination
5	2::AUD54610.1|	OVA partial OS=Gallus gallus	41.46	0.0064	ISQAVHAAHAEINEAGR	Deamidated (NQ)	Mostly bird, but also Achromobacter denitrificans, this is likley cross contamination
5	2::AUD54610.1|	OVA partial OS=Gallus gallus	48.34	3.60E-05	ISQAVHAAHAEINEAGR	2 Deamidated (NQ)	Mostly bird, but also Achromobacter denitrificans, this is likley cross contamination
5	2::AUD54610.1|	OVA partial OS=Gallus gallus	36.5	3.80E-04	ISQAVHAAHAEINEAGR	Deamidated (NQ)	Mostly bird, but also Achromobacter denitrificans, this is likley cross contamination
5	2::AUD54610.1|	OVA partial OS=Gallus gallus	52.99	0.0063	ISQAVHAAHAEINEAGR	2 Deamidated (NQ)	Mostly bird, but also Achromobacter denitrificans, this is likley cross contamination
5	2::AUD54610.1|	OVA partial OS=Gallus gallus	56.8	7.60E-06	ISQAVHAAHAEINEAGR	Deamidated (NQ)	Mostly bird, but also Achromobacter denitrificans, this is likley cross contamination
5	2::AUD54610.1|	OVA partial OS=Gallus gallus	62.59	6.70E-04	ISQAVHAAHAEINEAGR	2 Deamidated (NQ)	Mostly bird, but also Achromobacter denitrificans, this is likley cross contamination
6	2::AUD54581.1|Ovalbumin	OS=Gallus gallus	55.78	1.30E-05	AGVDAASVSEEFR	NA	Mostly bird, but also Achromobacter denitrificans, this is likley cross contamination
6	2::AUD54581.1|Ovalbumin	OS=Gallus gallus	66.33	4.70E-06	AGVDAASVSEEFR	NA	Mostly bird, but also Achromobacter denitrificans, this is likley cross contamination
7	2::AUD54651.1|Ovalbumin	OS=Gallus gallus	23.01	0.0069	SAEAGVDAASVSEEFR	NA	Mostly bird, but also Achromobacter denitrificans, this is likley cross contamination
7	2::AUD54651.1|Ovalbumin	OS=Gallus gallus	39.84	3.00E-04	SAEAGVDAASVSEEFR	NA	Mostly bird, but also Achromobacter denitrificans, this is likley cross contamination
7	2::AUD54651.1|Ovalbumin	OS=Gallus gallus	48.79	2.80E-05	SAEAGVDAASVSEEFR	NA	Mostly bird, but also Achromobacter denitrificans, this is likley cross contamination
16	2::AUD54500.1|Ovalbumin	OS=Gallus gallus	24.38	0.0052	AAHAEINEAGR	NA	Mostly bird, but also Achromobacter denitrificans, this is likley cross contamination
16	2::AUD54500.1|Ovalbumin	OS=Gallus gallus	48.44	0.0036	AAHAEINEAGR	Deamidated (NQ)	Mostly bird, but also Achromobacter denitrificans, this is likley cross contamination
16	2::AUD54500.1|Ovalbumin	OS=Gallus gallus	45.66	6.20E-05	AAHAEINEAGR	Deamidated (NQ)	Mostly bird, but also Achromobacter denitrificans, this is likley cross contamination
17	2::pdb|1AIV|A|APO	OVOTRANSFERRIN chain A OS=Gallus gallus	70.91	1.20E-05	GDVAFVK	NA	Not unique
17	2::pdb|1AIV|A|APO	OVOTRANSFERRIN chain A OS=Gallus gallus	35.89	0.0022	ANVMDYR	Oxidation (M)	Not unique
17	2::pdb|1AIV|A|APO	OVOTRANSFERRIN chain A OS=Gallus gallus	44.83	8.10E-04	VAAHAVVAR	NA	Not unique
17	2::pdb|1AIV|A|APO	OVOTRANSFERRIN chain A OS=Gallus gallus	44.62	0.0055	ISLTCVQK	NA	Gallus gallus
17	2::pdb|1AIV|A|APO	OVOTRANSFERRIN chain A OS=Gallus gallus	36.17	0.0086	ISLTCVQK	NA	Gallus gallus
17	2::pdb|1AIV|A|APO	OVOTRANSFERRIN chain A OS=Gallus gallus	30.16	0.0055	ATYLDCIK	NA	Mostly bird, also small amount of bacterial matches
17	2::pdb|1AIV|A|APO	OVOTRANSFERRIN chain A OS=Gallus gallus	28.21	0.0088	ATYLDCIK	NA	Mostly bird, also small amount of bacterial matches
17	2::pdb|1AIV|A|APO	OVOTRANSFERRIN chain A OS=Gallus gallus	32.53	0.0069	KDQLTPSPR	Deamidated (NQ)	Galloanserae
17	2::pdb|1AIV|A|APO	OVOTRANSFERRIN chain A OS=Gallus gallus	40.1	0.0037	YFGYTGALR	NA	Mostly bird, also small amount of bacterial matches
17	2::pdb|1AIV|A|APO	OVOTRANSFERRIN chain A OS=Gallus gallus	43.41	0.0021	YFGYTGALR	NA	Mostly bird, also small amount of bacterial matches
17	2::pdb|1AIV|A|APO	OVOTRANSFERRIN chain A OS=Gallus gallus	33.77	0.0078	YFGYTGALR	NA	Mostly bird, also small amount of bacterial matches
17	2::pdb|1AIV|A|APO	OVOTRANSFERRIN chain A OS=Gallus gallus	22.29	0.0081	FYTVISSLK	NA	Not unique
17	2::pdb|1AIV|A|APO	OVOTRANSFERRIN chain A OS=Gallus gallus	34.6	6.30E-04	FYTVISSLK	NA	Not unique
17	2::pdb|1AIV|A|APO	OVOTRANSFERRIN chain A OS=Gallus gallus	48.88	4.10E-05	FYTVISSLK	NA	Not unique
17	2::pdb|1AIV|A|APO	OVOTRANSFERRIN chain A OS=Gallus gallus	44.39	7.60E-05	FYTVISSLK	NA	Not unique
17	2::pdb|1AIV|A|APO	OVOTRANSFERRIN chain A OS=Gallus gallus	42.75	0.0022	AQSDFGVDTK	NA	Galliformes
17	2::pdb|1AIV|A|APO	OVOTRANSFERRIN chain A OS=Gallus gallus	41.13	0.0016	AQSDFGVDTK	NA	Galliformes
17	2::pdb|1AIV|A|APO	OVOTRANSFERRIN chain A OS=Gallus gallus	36.37	0.0031	AQSDFGVDTK	NA	Galliformes
17	2::pdb|1AIV|A|APO	OVOTRANSFERRIN chain A OS=Gallus gallus	53.88	1.60E-04	AQSDFGVDTK	Deamidated (NQ)	Galliformes
17	2::pdb|1AIV|A|APO	OVOTRANSFERRIN chain A OS=Gallus gallus	39.51	0.0026	DPVLKDLLFK	NA	Neognathae (and one bacterial match)
17	2::pdb|1AIV|A|APO	OVOTRANSFERRIN chain A OS=Gallus gallus	36.21	4.10E-04	SDFHLFGPPGK	NA	Neognathae (and one bacterial match)
17	2::pdb|1AIV|A|APO	OVOTRANSFERRIN chain A OS=Gallus gallus	31.98	0.001	SDFHLFGPPGK	NA	Neognathae (and one bacterial match)
17	2::pdb|1AIV|A|APO	OVOTRANSFERRIN chain A OS=Gallus gallus	44.17	3.20E-04	SDFHLFGPPGK	NA	Neognathae (and one bacterial match)
17	2::pdb|1AIV|A|APO	OVOTRANSFERRIN chain A OS=Gallus gallus	32.58	8.80E-04	SDFHLFGPPGK	NA	Neognathae (and one bacterial match)
17	2::pdb|1AIV|A|APO	OVOTRANSFERRIN chain A OS=Gallus gallus	21.53	0.0096	SDFHLFGPPGK	NA	Neognathae (and one bacterial match)
17	2::pdb|1AIV|A|APO	OVOTRANSFERRIN chain A OS=Gallus gallus	36.12	4.10E-04	SDFHLFGPPGK	NA	Neognathae (and one bacterial match)
17	2::pdb|1AIV|A|APO	OVOTRANSFERRIN chain A OS=Gallus gallus	69.99	3.70E-05	GTEFTVNDLQGK	NA	Phasianidae
17	2::pdb|1AIV|A|APO	OVOTRANSFERRIN chain A OS=Gallus gallus	63.89	1.20E-04	GTEFTVNDLQGK	Deamidated (NQ)	Phasianidae
17	2::pdb|1AIV|A|APO	OVOTRANSFERRIN chain A OS=Gallus gallus	53.17	1.50E-04	GTEFTVNDLQGK	Deamidated (NQ)	Phasianidae
17	2::pdb|1AIV|A|APO	OVOTRANSFERRIN chain A OS=Gallus gallus	54.81	1.20E-04	GTEFTVNDLQGK	Deamidated (NQ)	Phasianidae
17	2::pdb|1AIV|A|APO	OVOTRANSFERRIN chain A OS=Gallus gallus	46.99	5.10E-04	GTEFTVNDLQGK	Deamidated (NQ)	Phasianidae
17	2::pdb|1AIV|A|APO	OVOTRANSFERRIN chain A OS=Gallus gallus	58.84	7.40E-05	GTEFTVNDLQGK	2 Deamidated (NQ)	Phasianidae
17	2::pdb|1AIV|A|APO	OVOTRANSFERRIN chain A OS=Gallus gallus	59.8	1.00E-04	GTEFTVNDLQGK	2 Deamidated (NQ)	Phasianidae
17	2::pdb|1AIV|A|APO	OVOTRANSFERRIN chain A OS=Gallus gallus	62.67	9.20E-05	GTEFTVNDLQGK	2 Deamidated (NQ)	Phasianidae
17	2::pdb|1AIV|A|APO	OVOTRANSFERRIN chain A OS=Gallus gallus	23.09	0.01	KDPVLKDLLFK	NA	Neognathae (and one bacterial match)
17	2::pdb|1AIV|A|APO	OVOTRANSFERRIN chain A OS=Gallus gallus	52.59	0.0054	KGTEFTVNDLQGK	NA	Phasianidae
17	2::pdb|1AIV|A|APO	OVOTRANSFERRIN chain A OS=Gallus gallus	44.82	6.40E-05	FFSASCVPGATIEQK	NA	Neognathae
17	2::pdb|1AIV|A|APO	OVOTRANSFERRIN chain A OS=Gallus gallus	37.03	0.0023	TDERPASYFAVAVAR	NA	Gallus gallus
17	2::pdb|1AIV|A|APO	OVOTRANSFERRIN chain A OS=Gallus gallus	42.11	2.30E-04	TDERPASYFAVAVAR	NA	Gallus gallus
17	2::pdb|1AIV|A|APO	OVOTRANSFERRIN chain A OS=Gallus gallus	29.54	0.0029	TDERPASYFAVAVAR	NA	Gallus gallus
17	2::pdb|1AIV|A|APO	OVOTRANSFERRIN chain A OS=Gallus gallus	36.65	6.00E-04	TDERPASYFAVAVAR	NA	Gallus gallus
17	2::pdb|1AIV|A|APO	OVOTRANSFERRIN chain A OS=Gallus gallus	40.93	3.10E-04	TDERPASYFAVAVAR	NA	Gallus gallus
17	2::pdb|1AIV|A|APO	OVOTRANSFERRIN chain A OS=Gallus gallus	36.95	0.0026	TDERPASYFAVAVAR	NA	Gallus gallus
17	2::pdb|1AIV|A|APO	OVOTRANSFERRIN chain A OS=Gallus gallus	30.76	0.0013	NAPYSGYSGAFHCLK	NA	Phasianidae
17	2::pdb|1AIV|A|APO	OVOTRANSFERRIN chain A OS=Gallus gallus	25.49	0.0041	NAPYSGYSGAFHCLK	NA	Phasianidae
17	2::pdb|1AIV|A|APO	OVOTRANSFERRIN chain A OS=Gallus gallus	34.22	6.20E-04	GDVAFIQHSTVEENTGGK	NA	Phasianidae
21	2::sp|P00761|TRYP_PIG	Trypsin OS=Sus scrofa OX=9823 PE=1 SV=1	43.15	0.0089	VATVSLPR	NA	Digestion enzyme
21	2::sp|P00761|TRYP_PIG	Trypsin OS=Sus scrofa OX=9823 PE=1 SV=1	42.71	0.0024	VATVSLPR	NA	Digestion enzyme
21	2::sp|P00761|TRYP_PIG	Trypsin OS=Sus scrofa OX=9823 PE=1 SV=1	50.36	0.0024	VATVSLPR	NA	Digestion enzyme
21	2::sp|P00761|TRYP_PIG	Trypsin OS=Sus scrofa OX=9823 PE=1 SV=1	47.62	0.0028	VATVSLPR	NA	Digestion enzyme
21	2::sp|P00761|TRYP_PIG	Trypsin OS=Sus scrofa OX=9823 PE=1 SV=1	48.83	0.0032	VATVSLPR	NA	Digestion enzyme
21	2::sp|P00761|TRYP_PIG	Trypsin OS=Sus scrofa OX=9823 PE=1 SV=1	45.18	0.0062	VATVSLPR	NA	Digestion enzyme
21	2::sp|P00761|TRYP_PIG	Trypsin OS=Sus scrofa OX=9823 PE=1 SV=1	48.38	0.0031	VATVSLPR	NA	Digestion enzyme
21	2::sp|P00761|TRYP_PIG	Trypsin OS=Sus scrofa OX=9823 PE=1 SV=1	51.52	0.0018	VATVSLPR	NA	Digestion enzyme
21	2::sp|P00761|TRYP_PIG	Trypsin OS=Sus scrofa OX=9823 PE=1 SV=1	45.89	0.0049	VATVSLPR	NA	Digestion enzyme
21	2::sp|P00761|TRYP_PIG	Trypsin OS=Sus scrofa OX=9823 PE=1 SV=1	48.63	0.0021	VATVSLPR	NA	Digestion enzyme
21	2::sp|P00761|TRYP_PIG	Trypsin OS=Sus scrofa OX=9823 PE=1 SV=1	42.68	0.0057	VATVSLPR	NA	Digestion enzyme
21	2::sp|P00761|TRYP_PIG	Trypsin OS=Sus scrofa OX=9823 PE=1 SV=1	48.55	0.003	VATVSLPR	NA	Digestion enzyme
21	2::sp|P00761|TRYP_PIG	Trypsin OS=Sus scrofa OX=9823 PE=1 SV=1	42.02	0.005	VATVSLPR	NA	Digestion enzyme
21	2::sp|P00761|TRYP_PIG	Trypsin OS=Sus scrofa OX=9823 PE=1 SV=1	50.78	0.0026	VATVSLPR	NA	Digestion enzyme
21	2::sp|P00761|TRYP_PIG	Trypsin OS=Sus scrofa OX=9823 PE=1 SV=1	43.75	0.0085	VATVSLPR	NA	Digestion enzyme
21	2::sp|P00761|TRYP_PIG	Trypsin OS=Sus scrofa OX=9823 PE=1 SV=1	50.09	0.0022	VATVSLPR	NA	Digestion enzyme
21	2::sp|P00761|TRYP_PIG	Trypsin OS=Sus scrofa OX=9823 PE=1 SV=1	49.72	0.002	VATVSLPR	NA	Digestion enzyme
21	2::sp|P00761|TRYP_PIG	Trypsin OS=Sus scrofa OX=9823 PE=1 SV=1	57.55	3.30E-05	LSSPATLNSR	NA	Digestion enzyme
21	2::sp|P00761|TRYP_PIG	Trypsin OS=Sus scrofa OX=9823 PE=1 SV=1	53.67	4.80E-05	LSSPATLNSR	NA	Digestion enzyme
21	2::sp|P00761|TRYP_PIG	Trypsin OS=Sus scrofa OX=9823 PE=1 SV=1	57.81	2.40E-05	LSSPATLNSR	NA	Digestion enzyme
21	2::sp|P00761|TRYP_PIG	Trypsin OS=Sus scrofa OX=9823 PE=1 SV=1	52.78	8.50E-05	LSSPATLNSR	NA	Digestion enzyme
21	2::sp|P00761|TRYP_PIG	Trypsin OS=Sus scrofa OX=9823 PE=1 SV=1	46.03	2.10E-04	LSSPATLNSR	NA	Digestion enzyme
21	2::sp|P00761|TRYP_PIG	Trypsin OS=Sus scrofa OX=9823 PE=1 SV=1	51.8	1.60E-04	LSSPATLNSR	Deamidated (NQ)	Digestion enzyme
21	2::sp|P00761|TRYP_PIG	Trypsin OS=Sus scrofa OX=9823 PE=1 SV=1	38.57	2.40E-04	APVLSDSSCK	NA	Digestion enzyme
21	2::sp|P00761|TRYP_PIG	Trypsin OS=Sus scrofa OX=9823 PE=1 SV=1	64.4	9.20E-07	SSGSSYPSLLQCLK	NA	Digestion enzyme
21	2::sp|P00761|TRYP_PIG	Trypsin OS=Sus scrofa OX=9823 PE=1 SV=1	52.82	1.30E-05	SCAAAGTECLISGWGNTK	NA	Digestion enzyme
21	2::sp|P00761|TRYP_PIG	Trypsin OS=Sus scrofa OX=9823 PE=1 SV=1	37.45	3.10E-04	SCAAAGTECLISGWGNTK	NA	Digestion enzyme
21	2::sp|P00761|TRYP_PIG	Trypsin OS=Sus scrofa OX=9823 PE=1 SV=1	60.77	0.0013	LGEHNIDVLEGNEQFINAAK	NA	Digestion enzyme
21	2::sp|P00761|TRYP_PIG	Trypsin OS=Sus scrofa OX=9823 PE=1 SV=1	77.38	2.50E-05	LGEHNIDVLEGNEQFINAAK	NA	Digestion enzyme
21	2::sp|P00761|TRYP_PIG	Trypsin OS=Sus scrofa OX=9823 PE=1 SV=1	68.78	1.10E-04	LGEHNIDVLEGNEQFINAAK	NA	Digestion enzyme
21	2::sp|P00761|TRYP_PIG	Trypsin OS=Sus scrofa OX=9823 PE=1 SV=1	65.84	1.10E-06	IITHPNFNGNTLDNDIMLIK	Oxidation (M)	Digestion enzyme
21	2::sp|P00761|TRYP_PIG	Trypsin OS=Sus scrofa OX=9823 PE=1 SV=1	60.9	0.0014	IITHPNFNGNTLDNDIMLIK	Deamidated (NQ); Oxidation (M)	Digestion enzyme
22	2::tr|A0A3Q2TW07|A0A3Q2TW07_CHICK	Fibronectin OS=Gallus gallus OX=9031 GN=FN1 PE=4 SV=1	49.04	5.10E-04	ATITGYK	NA	Not unique
22	2::tr|A0A3Q2TW07|A0A3Q2TW07_CHICK	Fibronectin OS=Gallus gallus OX=9031 GN=FN1 PE=4 SV=1	47.24	0.0018	TISPDVR	NA	Not unique
22	2::tr|A0A3Q2TW07|A0A3Q2TW07_CHICK	Fibronectin OS=Gallus gallus OX=9031 GN=FN1 PE=4 SV=1	28.02	0.0024	YTGSTYR	NA	Not unique
22	2::tr|A0A3Q2TW07|A0A3Q2TW07_CHICK	Fibronectin OS=Gallus gallus OX=9031 GN=FN1 PE=4 SV=1	46.48	0.0024	LDAPTNLR	NA	Not unique
22	2::tr|A0A3Q2TW07|A0A3Q2TW07_CHICK	Fibronectin OS=Gallus gallus OX=9031 GN=FN1 PE=4 SV=1	60.34	6.90E-05	LDAPTNLR	Deamidated (NQ)	Not unique
22	2::tr|A0A3Q2TW07|A0A3Q2TW07_CHICK	Fibronectin OS=Gallus gallus OX=9031 GN=FN1 PE=4 SV=1	42.87	0.005	ISCTIANR	NA	Not unique
22	2::tr|A0A3Q2TW07|A0A3Q2TW07_CHICK	Fibronectin OS=Gallus gallus OX=9031 GN=FN1 PE=4 SV=1	53.42	0.0015	ISCTIANR	Deamidated (NQ)	Not unique
22	2::tr|A0A3Q2TW07|A0A3Q2TW07_CHICK	Fibronectin OS=Gallus gallus OX=9031 GN=FN1 PE=4 SV=1	39.67	2.80E-04	STTPGISGYR	NA	Not unique
22	2::tr|A0A3Q2TW07|A0A3Q2TW07_CHICK	Fibronectin OS=Gallus gallus OX=9031 GN=FN1 PE=4 SV=1	24.38	0.0052	VGETYERPK	NA	Not unique
22	2::tr|A0A3Q2TW07|A0A3Q2TW07_CHICK	Fibronectin OS=Gallus gallus OX=9031 GN=FN1 PE=4 SV=1	57.85	4.30E-06	VGETYERPK	NA	Not unique
22	2::tr|A0A3Q2TW07|A0A3Q2TW07_CHICK	Fibronectin OS=Gallus gallus OX=9031 GN=FN1 PE=4 SV=1	36.13	0.00093	DDQESIPISK	NA	Galliformes
22	2::tr|A0A3Q2TW07|A0A3Q2TW07_CHICK	Fibronectin OS=Gallus gallus OX=9031 GN=FN1 PE=4 SV=1	29.43	0.0017	TFYSCTTEGR	NA	Not unique
22	2::tr|A0A3Q2TW07|A0A3Q2TW07_CHICK	Fibronectin OS=Gallus gallus OX=9031 GN=FN1 PE=4 SV=1	55.67	1.90E-04	DLQFVEVSDVK	NA	Not unique
22	2::tr|A0A3Q2TW07|A0A3Q2TW07_CHICK	Fibronectin OS=Gallus gallus OX=9031 GN=FN1 PE=4 SV=1	30.38	0.0088	DLQFVEVSDVK	Deamidated (NQ)	Not unique
22	2::tr|A0A3Q2TW07|A0A3Q2TW07_CHICK	Fibronectin OS=Gallus gallus OX=9031 GN=FN1 PE=4 SV=1	57.89	1.50E-04	GATYNIIVEALK	NA	Not unique
22	2::tr|A0A3Q2TW07|A0A3Q2TW07_CHICK	Fibronectin OS=Gallus gallus OX=9031 GN=FN1 PE=4 SV=1	23.14	0.0068	VTTPLSPPTNLR	Deamidated (NQ)	Not unique
22	2::tr|A0A3Q2TW07|A0A3Q2TW07_CHICK	Fibronectin OS=Gallus gallus OX=9031 GN=FN1 PE=4 SV=1	39.73	0.0015	VTTPLSPPTNLR	Deamidated (NQ)	Not unique
22	2::tr|A0A3Q2TW07|A0A3Q2TW07_CHICK	Fibronectin OS=Gallus gallus OX=9031 GN=FN1 PE=4 SV=1	45.15	0.0024	IYLYTLNENAR	2 Deamidated (NQ)	Not unique
22	2::tr|A0A3Q2TW07|A0A3Q2TW07_CHICK	Fibronectin OS=Gallus gallus OX=9031 GN=FN1 PE=4 SV=1	43.64	3.30E-04	IYLYTLNENAR	2 Deamidated (NQ)	Not unique
22	2::tr|A0A3Q2TW07|A0A3Q2TW07_CHICK	Fibronectin OS=Gallus gallus OX=9031 GN=FN1 PE=4 SV=1	28.18	0.0063	TITQAVPPPTDLR	NA	Not unique
22	2::tr|A0A3Q2TW07|A0A3Q2TW07_CHICK	Fibronectin OS=Gallus gallus OX=9031 GN=FN1 PE=4 SV=1	65.87	6.10E-06	GLTFTEVDVDSIK	NA	Not unique
22	2::tr|A0A3Q2TW07|A0A3Q2TW07_CHICK	Fibronectin OS=Gallus gallus OX=9031 GN=FN1 PE=4 SV=1	34.76	5.50E-04	GLTFTEVDVDSIK	NA	Not unique
22	2::tr|A0A3Q2TW07|A0A3Q2TW07_CHICK	Fibronectin OS=Gallus gallus OX=9031 GN=FN1 PE=4 SV=1	57.73	2.60E-05	GLTFTEVDVDSIK	NA	Not unique
22	2::tr|A0A3Q2TW07|A0A3Q2TW07_CHICK	Fibronectin OS=Gallus gallus OX=9031 GN=FN1 PE=4 SV=1	89.27	7.60E-09	VPGTSSSATLTGLTR	NA	Not unique
22	2::tr|A0A3Q2TW07|A0A3Q2TW07_CHICK	Fibronectin OS=Gallus gallus OX=9031 GN=FN1 PE=4 SV=1	24.26	0.0053	VPGTSSSATLTGLTR	NA	Not unique
22	2::tr|A0A3Q2TW07|A0A3Q2TW07_CHICK	Fibronectin OS=Gallus gallus OX=9031 GN=FN1 PE=4 SV=1	47.08	3.80E-05	VYSVAEQHESAPLSGIQK	NA	Neognathae (and one bacterial match)
23	2::tr|A0A2P4SUG8|A0A2P4SUG8_BAMTH	Uncharacterized protein OS=Bambusicola thoracicus OX=9083 GN=CIB84_008473 PE=4 SV=1	33.93	7.90E-04	ESGEVGTAGPER	NA	Phasianidae
23	2::tr|A0A2P4SUG8|A0A2P4SUG8_BAMTH	Uncharacterized protein OS=Bambusicola thoracicus OX=9083 GN=CIB84_008473 PE=4 SV=1	39.25	2.10E-04	DSPKPHSHITPASK	NA	Galliformes
23	2::tr|A0A2P4SUG8|A0A2P4SUG8_BAMTH	Uncharacterized protein OS=Bambusicola thoracicus OX=9083 GN=CIB84_008473 PE=4 SV=1	48.39	3.10E-05	DSPKPHSHITPASK	NA	Galliformes
23	2::tr|A0A2P4SUG8|A0A2P4SUG8_BAMTH	Uncharacterized protein OS=Bambusicola thoracicus OX=9083 GN=CIB84_008473 PE=4 SV=1	22.57	0.0076	DSPKPHSHITPASK	NA	Galliformes
23	2::tr|A0A2P4SUG8|A0A2P4SUG8_BAMTH	Uncharacterized protein OS=Bambusicola thoracicus OX=9083 GN=CIB84_008473 PE=4 SV=1	22.42	0.0079	VDGEAPGQGVGSSHVPEDK	NA	Phasianidae
23	2::tr|A0A2P4SUG8|A0A2P4SUG8_BAMTH	Uncharacterized protein OS=Bambusicola thoracicus OX=9083 GN=CIB84_008473 PE=4 SV=1	22.55	0.0077	VDGEAPGQGVGSSHVPEDK	NA	Phasianidae
23	2::tr|A0A2P4SUG8|A0A2P4SUG8_BAMTH	Uncharacterized protein OS=Bambusicola thoracicus OX=9083 GN=CIB84_008473 PE=4 SV=1	36.78	3.60E-04	VDGEAPGQGVGSSHVPEDK	NA	Phasianidae
25	2::tr|A0A1L1S0C3|A0A1L1S0C3_CHICK	Cystatin domain-containing protein OS=Gallus gallus OX=9031 GN=CST3 PE=4 SV=2	34.91	5.30E-04	ALQFAMAEYNR	Oxidation (M)	Neognathae
25	2::tr|A0A1L1S0C3|A0A1L1S0C3_CHICK	Cystatin domain-containing protein OS=Gallus gallus OX=9031 GN=CST3 PE=4 SV=2	67.07	4.80E-06	ALQFAMAEYNR	Deamidated (NQ); Oxidation (M)	Neognathae
25	2::tr|A0A1L1S0C3|A0A1L1S0C3_CHICK	Cystatin domain-containing protein OS=Gallus gallus OX=9031 GN=CST3 PE=4 SV=2	54.07	5.10E-05	ALQFAMAEYNR	Deamidated (NQ); Oxidation (M)	Neognathae
25	2::tr|A0A1L1S0C3|A0A1L1S0C3_CHICK	Cystatin domain-containing protein OS=Gallus gallus OX=9031 GN=CST3 PE=4 SV=2	41.62	1.30E-04	ALQFAMAEYNR	Deamidated (NQ); Oxidation (M)	Neognathae
25	2::tr|A0A1L1S0C3|A0A1L1S0C3_CHICK	Cystatin domain-containing protein OS=Gallus gallus OX=9031 GN=CST3 PE=4 SV=2	36.82	3.50E-04	ALQFAMAEYNR	2 Deamidated (NQ); Oxidation (M)	Neognathae
25	2::tr|A0A1L1S0C3|A0A1L1S0C3_CHICK	Cystatin domain-containing protein OS=Gallus gallus OX=9031 GN=CST3 PE=4 SV=2	65.24	7.60E-07	LLGAPVPVDENDEGLQR	NA	Phasianidae
25	2::tr|A0A1L1S0C3|A0A1L1S0C3_CHICK	Cystatin domain-containing protein OS=Gallus gallus OX=9031 GN=CST3 PE=4 SV=2	50.64	1.30E-04	LLGAPVPVDENDEGLQR	Deamidated (NQ)	Phasianidae
25	2::tr|A0A1L1S0C3|A0A1L1S0C3_CHICK	Cystatin domain-containing protein OS=Gallus gallus OX=9031 GN=CST3 PE=4 SV=2	61.65	6.50E-06	LLGAPVPVDENDEGLQR	Deamidated (NQ)	Phasianidae
25	2::tr|A0A1L1S0C3|A0A1L1S0C3_CHICK	Cystatin domain-containing protein OS=Gallus gallus OX=9031 GN=CST3 PE=4 SV=2	50.16	4.40E-04	LLGAPVPVDENDEGLQR	Deamidated (NQ)	Phasianidae
25	2::tr|A0A1L1S0C3|A0A1L1S0C3_CHICK	Cystatin domain-containing protein OS=Gallus gallus OX=9031 GN=CST3 PE=4 SV=2	34.54	8.30E-04	LLGAPVPVDENDEGLQR	2 Deamidated (NQ)	Phasianidae
25	2::tr|A0A1L1S0C3|A0A1L1S0C3_CHICK	Cystatin domain-containing protein OS=Gallus gallus OX=9031 GN=CST3 PE=4 SV=2	47.71	5.00E-05	LLGAPVPVDENDEGLQR	2 Deamidated (NQ)	Phasianidae
25	2::tr|A0A1L1S0C3|A0A1L1S0C3_CHICK	Cystatin domain-containing protein OS=Gallus gallus OX=9031 GN=CST3 PE=4 SV=2	29.22	0.0018	LLGAPVPVDENDEGLQR	2 Deamidated (NQ)	Phasianidae
26	2::pdb|1GZ2|A|Crystal	structure of the Ovocleidin-17 OS=Gallus gallus	57.69	8.30E-04	LLAELLNASR	NA	Phasianidae and a few bacterial speices
26	2::pdb|1GZ2|A|Crystal	structure of the Ovocleidin-17 OS=Gallus gallus	59.15	6.10E-04	LLAELLNASR	NA	Phasianidae and a few bacterial speices
26	2::pdb|1GZ2|A|Crystal	structure of the Ovocleidin-17 OS=Gallus gallus	46.27	0.0095	LLAELLNASR	Deamidated (NQ)	Phasianidae and a few bacterial speices
26	2::pdb|1GZ2|A|Crystal	structure of the Ovocleidin-17 OS=Gallus gallus	49.23	0.0037	LLAELLNASR	Deamidated (NQ)	Phasianidae and a few bacterial speices
26	2::pdb|1GZ2|A|Crystal	structure of the Ovocleidin-17 OS=Gallus gallus	52.81	0.0018	LLAELLNASR	Deamidated (NQ)	Phasianidae and a few bacterial speices
26	2::pdb|1GZ2|A|Crystal	structure of the Ovocleidin-17 OS=Gallus gallus	72.02	5.80E-05	LLAELLNASR	Deamidated (NQ)	Phasianidae and a few bacterial speices
26	2::pdb|1GZ2|A|Crystal	structure of the Ovocleidin-17 OS=Gallus gallus	71.16	6.80E-05	LLAELLNASR	Deamidated (NQ)	Phasianidae and a few bacterial speices
26	2::pdb|1GZ2|A|Crystal	structure of the Ovocleidin-17 OS=Gallus gallus	66.3	2.10E-04	LLAELLNASR	Deamidated (NQ)	Phasianidae and a few bacterial speices
26	2::pdb|1GZ2|A|Crystal	structure of the Ovocleidin-17 OS=Gallus gallus	71.39	6.40E-05	LLAELLNASR	Deamidated (NQ)	Phasianidae and a few bacterial speices
26	2::pdb|1GZ2|A|Crystal	structure of the Ovocleidin-17 OS=Gallus gallus	71.6	6.00E-05	LLAELLNASR	Deamidated (NQ)	Phasianidae and a few bacterial speices
26	2::pdb|1GZ2|A|Crystal	structure of the Ovocleidin-17 OS=Gallus gallus	65.52	2.30E-04	LLAELLNASR	Deamidated (NQ)	Phasianidae and a few bacterial speices
26	2::pdb|1GZ2|A|Crystal	structure of the Ovocleidin-17 OS=Gallus gallus	34.72	0.0031	LLAELLNANR	Deamidated (NQ)	No exact matches
26	2::pdb|1GZ2|A|Crystal	structure of the Ovocleidin-17 OS=Gallus gallus	45.08	0.0035	LLAELLNACR	Deamidated (NQ)	No exact matches
26	2::pdb|1GZ2|A|Crystal	structure of the Ovocleidin-17 OS=Gallus gallus	34.84	0.003	LLAELLNACR	Deamidated (NQ)	No exact matches
27	2::sp|Q8JGM4|QSOX1_CHICK	Sulfhydryl oxidase 1 OS=Gallus gallus OX=9031 GN=QSOX1 PE=1 SV=1	49.9	0.003	ALAEDVR	NA	Not unique
27	2::sp|Q8JGM4|QSOX1_CHICK	Sulfhydryl oxidase 1 OS=Gallus gallus OX=9031 GN=QSOX1 PE=1 SV=1	48.02	0.0055	ALAEDVR	NA	Not unique
27	2::sp|Q8JGM4|QSOX1_CHICK	Sulfhydryl oxidase 1 OS=Gallus gallus OX=9031 GN=QSOX1 PE=1 SV=1	46.37	0.0015	ALQPAQADR	NA	Bilateria
27	2::sp|Q8JGM4|QSOX1_CHICK	Sulfhydryl oxidase 1 OS=Gallus gallus OX=9031 GN=QSOX1 PE=1 SV=1	49.31	1.20E-04	ALQPAQADR	Deamidated (NQ)	Bilateria
27	2::sp|Q8JGM4|QSOX1_CHICK	Sulfhydryl oxidase 1 OS=Gallus gallus OX=9031 GN=QSOX1 PE=1 SV=1	26.66	0.0047	ALQPAQADR	2 Deamidated (NQ)	Bilateria
27	2::sp|Q8JGM4|QSOX1_CHICK	Sulfhydryl oxidase 1 OS=Gallus gallus OX=9031 GN=QSOX1 PE=1 SV=1	63.96	9.30E-06	VLSSEEELVEK	NA	Neognathae
27	2::sp|Q8JGM4|QSOX1_CHICK	Sulfhydryl oxidase 1 OS=Gallus gallus OX=9031 GN=QSOX1 PE=1 SV=1	48.88	0.002	IAHPTATVADLR	NA	Phasianidae
27	2::sp|Q8JGM4|QSOX1_CHICK	Sulfhydryl oxidase 1 OS=Gallus gallus OX=9031 GN=QSOX1 PE=1 SV=1	35.37	0.0025	IAHPTATVADLR	NA	Phasianidae
27	2::sp|Q8JGM4|QSOX1_CHICK	Sulfhydryl oxidase 1 OS=Gallus gallus OX=9031 GN=QSOX1 PE=1 SV=1	41.8	2.30E-04	LAGGDTEDPQFPK	NA	Galloanserae
27	2::sp|Q8JGM4|QSOX1_CHICK	Sulfhydryl oxidase 1 OS=Gallus gallus OX=9031 GN=QSOX1 PE=1 SV=1	87.55	8.30E-07	LAGGDTEDPQFPK	Deamidated (NQ)	Galloanserae
27	2::sp|Q8JGM4|QSOX1_CHICK	Sulfhydryl oxidase 1 OS=Gallus gallus OX=9031 GN=QSOX1 PE=1 SV=1	26.14	0.0058	IAHPTATVADLRR	NA	Phasianidae
27	2::sp|Q8JGM4|QSOX1_CHICK	Sulfhydryl oxidase 1 OS=Gallus gallus OX=9031 GN=QSOX1 PE=1 SV=1	48.44	2.90E-05	VEAGRPAVLAGAQLAALK	NA	Galliformes
29	2::tr|A0A2P4T3U7|A0A2P4T3U7_BAMTH	Uncharacterized protein OS=Bambusicola thoracicus OX=9083 GN=CIB84_005214 PE=3 SV=1	57.5	3.70E-04	LLQLVVDR	NA	Not unique
29	2::tr|A0A2P4T3U7|A0A2P4T3U7_BAMTH	Uncharacterized protein OS=Bambusicola thoracicus OX=9083 GN=CIB84_005214 PE=3 SV=1	29.26	0.0061	AYFFFTEK	NA	Not unique
29	2::tr|A0A2P4T3U7|A0A2P4T3U7_BAMTH	Uncharacterized protein OS=Bambusicola thoracicus OX=9083 GN=CIB84_005214 PE=3 SV=1	68	1.80E-05	VLQTEQGLLFR	Deamidated (NQ)	Not unique
29	2::tr|A0A2P4T3U7|A0A2P4T3U7_BAMTH	Uncharacterized protein OS=Bambusicola thoracicus OX=9083 GN=CIB84_005214 PE=3 SV=1	54.61	1.10E-04	VLQTEQGLLFR	2 Deamidated (NQ)	Not unique
29	2::tr|A0A2P4T3U7|A0A2P4T3U7_BAMTH	Uncharacterized protein OS=Bambusicola thoracicus OX=9083 GN=CIB84_005214 PE=3 SV=1	46.26	1.80E-04	VLQTEQGLLFR	2 Deamidated (NQ)	Not unique
29	2::tr|A0A2P4T3U7|A0A2P4T3U7_BAMTH	Uncharacterized protein OS=Bambusicola thoracicus OX=9083 GN=CIB84_005214 PE=3 SV=1	38.49	5.50E-04	ELPDEVLHFAR	NA	Galliformes
29	2::tr|A0A2P4T3U7|A0A2P4T3U7_BAMTH	Uncharacterized protein OS=Bambusicola thoracicus OX=9083 GN=CIB84_005214 PE=3 SV=1	28.67	0.002	ELPDEVLHFAR	NA	Galliformes
29	2::tr|A0A2P4T3U7|A0A2P4T3U7_BAMTH	Uncharacterized protein OS=Bambusicola thoracicus OX=9083 GN=CIB84_005214 PE=3 SV=1	29.81	0.0049	TLEHGFTQTVAK	NA	Neognathae
29	2::tr|A0A2P4T3U7|A0A2P4T3U7_BAMTH	Uncharacterized protein OS=Bambusicola thoracicus OX=9083 GN=CIB84_005214 PE=3 SV=1	64.84	1.20E-05	TALEVLGGEQLAR	NA	Galloanserae
29	2::tr|A0A2P4T3U7|A0A2P4T3U7_BAMTH	Uncharacterized protein OS=Bambusicola thoracicus OX=9083 GN=CIB84_005214 PE=3 SV=1	55.05	2.70E-04	TALEVLGGEQLAR	Deamidated (NQ)	Galloanserae
30	2::tr|A0A1D5PZS5|A0A1D5PZS5_CHICK	Uncharacterized protein OS=Gallus gallus OX=9031 PE=4 SV=2	46.26	8.40E-04	TSVLVNGK	Deamidated (NQ)	Not unique
30	2::tr|A0A1D5PZS5|A0A1D5PZS5_CHICK	Uncharacterized protein OS=Gallus gallus OX=9031 PE=4 SV=2	47.2	0.0014	TSVLVNGK	Deamidated (NQ)	Not unique
30	2::tr|A0A1D5PZS5|A0A1D5PZS5_CHICK	Uncharacterized protein OS=Gallus gallus OX=9031 PE=4 SV=2	49.74	0.0023	LTAVQFGNR	NA	Galloanserae
30	2::tr|A0A1D5PZS5|A0A1D5PZS5_CHICK	Uncharacterized protein OS=Gallus gallus OX=9031 PE=4 SV=2	65.67	1.30E-04	LEGAVVELTR	NA	Galloanserae
30	2::tr|A0A1D5PZS5|A0A1D5PZS5_CHICK	Uncharacterized protein OS=Gallus gallus OX=9031 PE=4 SV=2	55.29	2.70E-04	LEGAVVELTR	NA	Galloanserae
30	2::tr|A0A1D5PZS5|A0A1D5PZS5_CHICK	Uncharacterized protein OS=Gallus gallus OX=9031 PE=4 SV=2	48.17	4.20E-04	QGYEVCANR	NA	Gallus gallus
30	2::tr|A0A1D5PZS5|A0A1D5PZS5_CHICK	Uncharacterized protein OS=Gallus gallus OX=9031 PE=4 SV=2	59.66	1.60E-04	GDYETYQDIR	NA	Galliformes
30	2::tr|A0A1D5PZS5|A0A1D5PZS5_CHICK	Uncharacterized protein OS=Gallus gallus OX=9031 PE=4 SV=2	27.4	0.004	GDYETYQDIR	Deamidated (NQ)	Galliformes
30	2::tr|A0A1D5PZS5|A0A1D5PZS5_CHICK	Uncharacterized protein OS=Gallus gallus OX=9031 PE=4 SV=2	42.43	1.40E-04	SLSEPDVTCNIK	NA	Not unique
30	2::tr|A0A1D5PZS5|A0A1D5PZS5_CHICK	Uncharacterized protein OS=Gallus gallus OX=9031 PE=4 SV=2	26.67	0.0032	SPYEDFNIQIR	NA	Not unique (mostly specific to brids)
31	2::tr|A0A2P4T1N8|A0A2P4T1N8_BAMTH	Uncharacterized protein OS=Bambusicola thoracicus OX=9083 GN=CIB84_005978 PE=4 SV=1	38.67	0.0042	NVFDVPFHAR	NA	Neognathae
31	2::tr|A0A2P4T1N8|A0A2P4T1N8_BAMTH	Uncharacterized protein OS=Bambusicola thoracicus OX=9083 GN=CIB84_005978 PE=4 SV=1	40.17	0.0024	EFTFYKDEK	NA	Aves
31	2::tr|A0A2P4T1N8|A0A2P4T1N8_BAMTH	Uncharacterized protein OS=Bambusicola thoracicus OX=9083 GN=CIB84_005978 PE=4 SV=1	52.31	5.30E-05	DFGHIQYVAAYK	NA	Not unique
31	2::tr|A0A2P4T1N8|A0A2P4T1N8_BAMTH	Uncharacterized protein OS=Bambusicola thoracicus OX=9083 GN=CIB84_005978 PE=4 SV=1	59.65	1.30E-05	DFGHIQYVAAYK	NA	Not unique
31	2::tr|A0A2P4T1N8|A0A2P4T1N8_BAMTH	Uncharacterized protein OS=Bambusicola thoracicus OX=9083 GN=CIB84_005978 PE=4 SV=1	30.21	0.0018	DFGHIQYVAAYK	NA	Not unique
31	2::tr|A0A2P4T1N8|A0A2P4T1N8_BAMTH	Uncharacterized protein OS=Bambusicola thoracicus OX=9083 GN=CIB84_005978 PE=4 SV=1	41.63	6.70E-04	DFGHIQYVAAYK	Deamidated (NQ)	Not unique
31	2::tr|A0A2P4T1N8|A0A2P4T1N8_BAMTH	Uncharacterized protein OS=Bambusicola thoracicus OX=9083 GN=CIB84_005978 PE=4 SV=1	59.25	1.10E-05	LISDQQITASSVFK	NA	Aves
31	2::tr|A0A2P4T1N8|A0A2P4T1N8_BAMTH	Uncharacterized protein OS=Bambusicola thoracicus OX=9083 GN=CIB84_005978 PE=4 SV=1	26.69	0.0031	LISDQQITASSVFK	Deamidated (NQ)	Aves
31	2::tr|A0A2P4T1N8|A0A2P4T1N8_BAMTH	Uncharacterized protein OS=Bambusicola thoracicus OX=9083 GN=CIB84_005978 PE=4 SV=1	36.57	0.0012	LISDQQITASSVFK	Deamidated (NQ)	Aves
32	2::tr|A0A093CUP2|A0A093CUP2_9AVES	Nucleobindin-2 OS=Pterocles gutturalis OX=240206 GN=N339_08452 PE=4 SV=1	54	0.0011	QELQQVVK	NA	Not unique
32	2::tr|A0A093CUP2|A0A093CUP2_9AVES	Nucleobindin-2 OS=Pterocles gutturalis OX=240206 GN=N339_08452 PE=4 SV=1	60.39	6.20E-04	QELQQVVK	Deamidated (NQ)	Not unique
32	2::tr|A0A093CUP2|A0A093CUP2_9AVES	Nucleobindin-2 OS=Pterocles gutturalis OX=240206 GN=N339_08452 PE=4 SV=1	51.61	2.20E-04	LVTLEEFLR	NA	Not unique
32	2::tr|A0A093CUP2|A0A093CUP2_9AVES	Nucleobindin-2 OS=Pterocles gutturalis OX=240206 GN=N339_08452 PE=4 SV=1	56.04	0.003	LQTADIEEIK	NA	Not unique
32	2::tr|A0A093CUP2|A0A093CUP2_9AVES	Nucleobindin-2 OS=Pterocles gutturalis OX=240206 GN=N339_08452 PE=4 SV=1	51.01	0.0028	QVIDVLETDK	NA	Not unique
32	2::tr|A0A093CUP2|A0A093CUP2_9AVES	Nucleobindin-2 OS=Pterocles gutturalis OX=240206 GN=N339_08452 PE=4 SV=1	30.66	0.0021	ELDLVSHHVR	NA	Not unique
32	2::tr|A0A093CUP2|A0A093CUP2_9AVES	Nucleobindin-2 OS=Pterocles gutturalis OX=240206 GN=N339_08452 PE=4 SV=1	54.43	1.10E-05	AATSDLENYDK	Deamidated (NQ)	Not unique
32	2::tr|A0A093CUP2|A0A093CUP2_9AVES	Nucleobindin-2 OS=Pterocles gutturalis OX=240206 GN=N339_08452 PE=4 SV=1	36.2	4.00E-04	QVIDVLETDKHFR	NA	Not unique
32	2::tr|A0A093CUP2|A0A093CUP2_9AVES	Nucleobindin-2 OS=Pterocles gutturalis OX=240206 GN=N339_08452 PE=4 SV=1	33.37	7.40E-04	QVIDVLETDKHFR	NA	Not unique
33	2::tr|F1NSM8|F1NSM8_CHICK	Osteopontin OS=Gallus gallus OX=9031 GN=SPP1 PE=4 SV=1	48.01	6.50E-04	GDSVAYGFR	NA	Galliformes
33	2::tr|F1NSM8|F1NSM8_CHICK	Osteopontin OS=Gallus gallus OX=9031 GN=SPP1 PE=4 SV=1	51.02	2.60E-04	GDSVAYGFR	NA	Galliformes
33	2::tr|F1NSM8|F1NSM8_CHICK	Osteopontin OS=Gallus gallus OX=9031 GN=SPP1 PE=4 SV=1	48.11	3.20E-04	GDSVAYGFR	NA	Galliformes
33	2::tr|F1NSM8|F1NSM8_CHICK	Osteopontin OS=Gallus gallus OX=9031 GN=SPP1 PE=4 SV=1	37.97	6.30E-04	GDSVAYGFR	NA	Galliformes
33	2::tr|F1NSM8|F1NSM8_CHICK	Osteopontin OS=Gallus gallus OX=9031 GN=SPP1 PE=4 SV=1	37.07	7.70E-04	GDSVAYGFR	NA	Galliformes
33	2::tr|F1NSM8|F1NSM8_CHICK	Osteopontin OS=Gallus gallus OX=9031 GN=SPP1 PE=4 SV=1	48.02	6.90E-04	GDSVAYGFR	NA	Galliformes
33	2::tr|F1NSM8|F1NSM8_CHICK	Osteopontin OS=Gallus gallus OX=9031 GN=SPP1 PE=4 SV=1	46.27	2.10E-04	GDSVAYGFR	NA	Galliformes
33	2::tr|F1NSM8|F1NSM8_CHICK	Osteopontin OS=Gallus gallus OX=9031 GN=SPP1 PE=4 SV=1	42.83	1.10E-04	GDNAGRGDSVAYGFR	Deamidated (NQ)	Galliformes
33	2::tr|F1NSM8|F1NSM8_CHICK	Osteopontin OS=Gallus gallus OX=9031 GN=SPP1 PE=4 SV=1	25.52	0.004	GDNAGRGDSVAYGFR	Deamidated (NQ)	Galliformes
34	2::tr|A0A1D5NW85|A0A1D5NW85_CHICK	Extracellular fatty acid-binding protein OS=Gallus gallus OX=9031 GN=EXFABP PE=3 SV=1	40.47	1.60E-04	SYAVIFATR	NA	Not unique
34	2::tr|A0A1D5NW85|A0A1D5NW85_CHICK	Extracellular fatty acid-binding protein OS=Gallus gallus OX=9031 GN=EXFABP PE=3 SV=1	40.23	2.20E-04	SYAVIFATR	NA	Not unique
34	2::tr|A0A1D5NW85|A0A1D5NW85_CHICK	Extracellular fatty acid-binding protein OS=Gallus gallus OX=9031 GN=EXFABP PE=3 SV=1	62.79	6.00E-05	TVEVLDTDYK	NA	Galliformes
34	2::tr|A0A1D5NW85|A0A1D5NW85_CHICK	Extracellular fatty acid-binding protein OS=Gallus gallus OX=9031 GN=EXFABP PE=3 SV=1	44.63	3.80E-04	TVEVLDTDYK	NA	Galliformes
34	2::tr|A0A1D5NW85|A0A1D5NW85_CHICK	Extracellular fatty acid-binding protein OS=Gallus gallus OX=9031 GN=EXFABP PE=3 SV=1	45.48	2.70E-04	TVEVLDTDYK	NA	Galliformes
34	2::tr|A0A1D5NW85|A0A1D5NW85_CHICK	Extracellular fatty acid-binding protein OS=Gallus gallus OX=9031 GN=EXFABP PE=3 SV=1	46.81	4.20E-04	EVSPTAMAIFR	Oxidation (M)	Gallus gallus
37	2::tr|F1P181|F1P181_CHICK	Uncharacterized protein OS=Gallus gallus OX=9031 GN=RARRES1 PE=4 SV=1	45.56	0.002	DNAVAFK	Deamidated (NQ)	Not unique
37	2::tr|F1P181|F1P181_CHICK	Uncharacterized protein OS=Gallus gallus OX=9031 GN=RARRES1 PE=4 SV=1	24.02	0.0071	FYEYLQHQK	NA	Gallus gallus
37	2::tr|F1P181|F1P181_CHICK	Uncharacterized protein OS=Gallus gallus OX=9031 GN=RARRES1 PE=4 SV=1	60.89	7.70E-06	FYEYLQHQK	NA	Gallus gallus
37	2::tr|F1P181|F1P181_CHICK	Uncharacterized protein OS=Gallus gallus OX=9031 GN=RARRES1 PE=4 SV=1	43.66	0.0061	FYEYLQHQK	Deamidated (NQ)	Gallus gallus
37	2::tr|F1P181|F1P181_CHICK	Uncharacterized protein OS=Gallus gallus OX=9031 GN=RARRES1 PE=4 SV=1	72.04	3.20E-07	QSTEHTGYLLAQVSSVK	NA	Gallus gallus
37	2::tr|F1P181|F1P181_CHICK	Uncharacterized protein OS=Gallus gallus OX=9031 GN=RARRES1 PE=4 SV=1	28.97	0.0069	QSTEHTGYLLAQVSSVK	Deamidated (NQ)	Gallus gallus
38	2::XP_030085694.1|clusterin	OS= Serinus canaria	44.21	2.20E-04	FMEIVAQQALQHFK	Deamidated (NQ); Oxidation (M)	Serinus canaria
38	2::XP_030085694.1|clusterin	OS= Serinus canaria	31.42	0.0024	FMEIVAQQALQHFK	Deamidated (NQ); Oxidation (M)	Serinus canaria
38	2::XP_030085694.1|clusterin	OS= Serinus canaria	29.57	0.0048	FMEIVAQQALQHFK	Deamidated (NQ); Oxidation (M)	Serinus canaria
38	2::XP_030085694.1|clusterin	OS= Serinus canaria	51.91	8.10E-05	FMEIVAQQALQHFK	2 Deamidated (NQ); Oxidation (M)	Serinus canaria
38	2::XP_030085694.1|clusterin	OS= Serinus canaria	67.75	2.20E-04	FMEIVAQQALQHFK	2 Deamidated (NQ); Oxidation (M)	Serinus canaria
38	2::XP_030085694.1|clusterin	OS= Serinus canaria	68.62	1.50E-04	FMEIVAQQALQHFK	3 Deamidated (NQ); Oxidation (M)	Serinus canaria
42	2::tr|A0A1D5PFM9|A0A1D5PFM9_CHICK	Gastrokine 2 OS=Gallus gallus OX=9031 GN=GKN2 PE=4 SV=1	34.9	5.30E-04	NACFIMK	Oxidation (M)	Not unique
42	2::tr|A0A1D5PFM9|A0A1D5PFM9_CHICK	Gastrokine 2 OS=Gallus gallus OX=9031 GN=GKN2 PE=4 SV=1	41.14	0.0028	NYADVHVR	NA	Not unique
42	2::tr|A0A1D5PFM9|A0A1D5PFM9_CHICK	Gastrokine 2 OS=Gallus gallus OX=9031 GN=GKN2 PE=4 SV=1	72.45	1.30E-06	IDEASIPELQEIGR	NA	Phasianidae
42	2::tr|A0A1D5PFM9|A0A1D5PFM9_CHICK	Gastrokine 2 OS=Gallus gallus OX=9031 GN=GKN2 PE=4 SV=1	57.08	4.00E-05	SGLYSSDTIFDYQHGYIATR	Deamidated (NQ)	Galliformes
43	2::tr|A0A2P4S9I0|A0A2P4S9I0_BAMTH	Uncharacterized protein (Fragment) OS=Bambusicola thoracicus OX=9083 GN=CIB84_015497 PE=4 SV=1	45.27	0.0022	ALQEELGVPK	NA	Phasianidae
43	2::tr|A0A2P4S9I0|A0A2P4S9I0_BAMTH	Uncharacterized protein (Fragment) OS=Bambusicola thoracicus OX=9083 GN=CIB84_015497 PE=4 SV=1	40.49	0.0023	ALQEELGVPK	NA	Phasianidae
43	2::tr|A0A2P4S9I0|A0A2P4S9I0_BAMTH	Uncharacterized protein (Fragment) OS=Bambusicola thoracicus OX=9083 GN=CIB84_015497 PE=4 SV=1	35.38	0.0033	ALQEELGVPK	Deamidated (NQ)	Phasianidae
43	2::tr|A0A2P4S9I0|A0A2P4S9I0_BAMTH	Uncharacterized protein (Fragment) OS=Bambusicola thoracicus OX=9083 GN=CIB84_015497 PE=4 SV=1	64.69	5.20E-05	VFSFDLELR	NA	Galloanserae
43	2::tr|A0A2P4S9I0|A0A2P4S9I0_BAMTH	Uncharacterized protein (Fragment) OS=Bambusicola thoracicus OX=9083 GN=CIB84_015497 PE=4 SV=1	28.94	0.0019	YYCLQGTQFYR	NA	Phasianidae
44	2::tr|A0A1D5PAE3|A0A1D5PAE3_CHICK	Prosaposin OS=Gallus gallus OX=9031 GN=PSAP PE=4 SV=2	55.36	0.0011	LVTDVQEAVR	NA	Not unique
44	2::tr|A0A1D5PAE3|A0A1D5PAE3_CHICK	Prosaposin OS=Gallus gallus OX=9031 GN=PSAP PE=4 SV=2	44.03	8.10E-04	LVTDVQEAVR	NA	Not unique
44	2::tr|A0A1D5PAE3|A0A1D5PAE3_CHICK	Prosaposin OS=Gallus gallus OX=9031 GN=PSAP PE=4 SV=2	29.49	0.002	LVTDVQEAVR	Deamidated (NQ)	Not unique
44	2::tr|A0A1D5PAE3|A0A1D5PAE3_CHICK	Prosaposin OS=Gallus gallus OX=9031 GN=PSAP PE=4 SV=2	59.86	5.80E-05	LVTDVQEAVR	Deamidated (NQ)	Not unique
44	2::tr|A0A1D5PAE3|A0A1D5PAE3_CHICK	Prosaposin OS=Gallus gallus OX=9031 GN=PSAP PE=4 SV=2	36.39	0.0098	ATEDVCQDCIR	NA	Phasianidae
44	2::tr|A0A1D5PAE3|A0A1D5PAE3_CHICK	Prosaposin OS=Gallus gallus OX=9031 GN=PSAP PE=4 SV=2	31.5	0.0092	VLKDNGTEDEIR	Deamidated (NQ)	Not unique
45	2::OXB65978.1|Uncharectarised	protein OS=Callipepla squamata (Scaled quail)	42.15	0.007	ISPEDEVK	NA	Not unique
45	2::OXB65978.1|Uncharectarised	protein OS=Callipepla squamata (Scaled quail)	45.92	0.0046	ISPEDEVK	NA	Not unique
46	2::tr|F1P1G6|F1P1G6_CHICK	Cell migration inducing hyaluronidase 1 OS=Gallus gallus OX=9031 GN=CEMIP PE=4 SV=3	60.7	6.10E-04	LAQYLDR	Deamidated (NQ)	Not unique
46	2::tr|F1P1G6|F1P1G6_CHICK	Cell migration inducing hyaluronidase 1 OS=Gallus gallus OX=9031 GN=CEMIP PE=4 SV=3	43.02	9.20E-04	IYQALPIPVVK	NA	Aves
46	2::tr|F1P1G6|F1P1G6_CHICK	Cell migration inducing hyaluronidase 1 OS=Gallus gallus OX=9031 GN=CEMIP PE=4 SV=3	42.11	1.10E-04	IYQALPIPVVK	Deamidated (NQ)	Aves
46	2::tr|F1P1G6|F1P1G6_CHICK	Cell migration inducing hyaluronidase 1 OS=Gallus gallus OX=9031 GN=CEMIP PE=4 SV=3	34.74	6.50E-04	TLPISPNFPIR	Deamidated (NQ)	Gallus gallus
47	2::sp|P01005|IOVO_CHICK	Ovomucoid OS=Gallus gallus OX=9031 PE=1 SV=1	29.71	0.002	DVLVCNK	Deamidated (NQ)	Not unique
47	2::sp|P01005|IOVO_CHICK	Ovomucoid OS=Gallus gallus OX=9031 PE=1 SV=1	34.74	0.002	VMVLCNR	Oxidation (M)	Not unique
47	2::sp|P01005|IOVO_CHICK	Ovomucoid OS=Gallus gallus OX=9031 PE=1 SV=1	50.29	0.0034	VMVLCNR	Deamidated (NQ); Oxidation (M)	Not unique
47	2::sp|P01005|IOVO_CHICK	Ovomucoid OS=Gallus gallus OX=9031 PE=1 SV=1	50.23	0.0021	VMVLCNR	Deamidated (NQ); Oxidation (M)	Not unique
47	2::sp|P01005|IOVO_CHICK	Ovomucoid OS=Gallus gallus OX=9031 PE=1 SV=1	49.55	2.20E-04	VEQGASVDKR	Deamidated (NQ)	Gallus gallus
48	2::tr|Q53HW8|Uniprot|Q53HW8_CHICK|Ovocalyxin-36	OS=Gallus gallus	39.27	2.10E-04	GLLSSPTIITGLHLER	NA	Gallus gallus
48	2::tr|Q53HW8|Uniprot|Q53HW8_CHICK|Ovocalyxin-36	OS=Gallus gallus	57.19	7.40E-05	AMQQVLSDAIIQTGLLEK	Oxidation (M)	Gallus gallus
48	2::tr|Q53HW8|Uniprot|Q53HW8_CHICK|Ovocalyxin-36	OS=Gallus gallus	29.83	0.0016	AMQQVLSDAIIQTGLLEK	Oxidation (M)	Gallus gallus
48	2::tr|Q53HW8|Uniprot|Q53HW8_CHICK|Ovocalyxin-36	OS=Gallus gallus	34.97	0.0012	AMQQVLSDAIIQTGLLEK	Deamidated (NQ); Oxidation (M)	Gallus gallus
49	2::tr|A0A1D5PT25|A0A1D5PT25_CHICK	BPI fold containing family C OS=Gallus gallus OX=9031 GN=BPIFCB PE=4 SV=2	54.53	6.20E-04	VGVEILK	NA	Not unique
49	2::tr|A0A1D5PT25|A0A1D5PT25_CHICK	BPI fold containing family C OS=Gallus gallus OX=9031 GN=BPIFCB PE=4 SV=2	44.19	7.20E-05	DFQSLNVPVR	NA	Gallus gallus
49	2::tr|A0A1D5PT25|A0A1D5PT25_CHICK	BPI fold containing family C OS=Gallus gallus OX=9031 GN=BPIFCB PE=4 SV=2	21.76	0.0091	DFQSLNVPVR	Deamidated (NQ)	Gallus gallus
49	2::tr|A0A1D5PT25|A0A1D5PT25_CHICK	BPI fold containing family C OS=Gallus gallus OX=9031 GN=BPIFCB PE=4 SV=2	29.53	0.0055	SGFLHDFFIK	NA	Galliformes
49	2::tr|A0A1D5PT25|A0A1D5PT25_CHICK	BPI fold containing family C OS=Gallus gallus OX=9031 GN=BPIFCB PE=4 SV=2	30.44	0.0016	EQFPDLIGYER	NA	Phasianidae
